# Supplementary material for: Bis­(N,N′-diphenyl­thio­urea)iodido­copper(I) monohydrate
Source: Acta Crystallogr Sect E Struct Rep Online. 2008 May 3;64(Pt 6):m763. doi: 10.1107/S1600536808007861 (PMC2961451; doi:10.1107/S1600536808007861)
Supplement: Supplementary file 1 [file e-64-0m763-sup1.cif]

##############################################################################
###                                                                        ###
###        Electronic paper (Acta Crystallographica Section E)             ###
###                                                                        ###
##############################################################################
#                                                                            #
# This CIF contains the data in a paper accepted for publication in Acta     #
# Crystallographica Section E. It conforms to the requirements of Notes      #
# for Authors for Section E, and has been peer reviewed under the auspices   #
# of the IUCr Commission on Journals.                                        #
#                                                                            #
# Full details of the Crystallographic Information File format               #
# are given in the paper "The Crystallographic Information File (CIF):       #
# a New Standard Archive File for Crystallography" by S. R. Hall, F. H.      #
# Allen and I. D. Brown [Acta Cryst. (1991), A47, 655-685].                  #
#                                                                            #
# The current version of the core CIF dictionary is obtainable from          #
# ftp://ftp.iucr.org/pub/cif_core.dic. The current version number is 2.4.    #
#                                                                            #
# Software is freely available for graphical display of the structure(s) in  #
# this CIF.  For information consult the CIF home page http://www.iucr.org/  #
# cif/home.html                                                              #
#                                                                            #
# This file may be used for bona fide research purposes within the           #
# scientific community so long as proper attribution is given to the journal # 
# article from which it was obtained.                                        #
#                                                                            #
##############################################################################
                                             
data_I
_audit_creation_method     SHELXL-97
_chemical_name_systematic
;
Bis(<i>N</i>,<i>N</i>'-diphenylthiourea)iodidocopper(I) monohydrate
;
_chemical_name_common     ?
_chemical_formula_moiety     'C26 H24 Cu I N4  S2, H2 O'
_chemical_formula_sum     'C26 H26 Cu I N4 O S2'
_chemical_formula_iupac     '[Cu I (C13 H12 N2 S)2] ,H2 O'
_chemical_formula_weight     665.07
_chemical_melting_point     ?
_symmetry_cell_setting     triclinic
_symmetry_space_group_name_H-M     P-1
loop_
    _symmetry_equiv_pos_as_xyz
    'x, y, z'
    '-x, -y, -z'
_cell_length_a     9.700(4)
_cell_length_b     12.490(5)
_cell_length_c     12.935(5)
_cell_angle_alpha     91.489(5)
_cell_angle_beta     108.110(5)
_cell_angle_gamma     110.950(5)
_cell_volume     1374.4(9)
_cell_formula_units_Z     2
_cell_measurement_reflns_used     1949
_cell_measurement_theta_min     2.366
_cell_measurement_theta_max     22.052
_cell_measurement_temperature     298(2)
_exptl_crystal_description     block
_exptl_crystal_colour     colourless
_exptl_crystal_size_max     0.28
_exptl_crystal_size_mid     0.19
_exptl_crystal_size_min     0.18
_exptl_crystal_density_diffrn     1.607
_exptl_crystal_density_meas     ?
_exptl_crystal_density_method     'not measured'
_exptl_crystal_F_000     664
_exptl_absorpt_coefficient_mu     2.096
_exptl_absorpt_correction_type     multi-scan
_exptl_absorpt_process_details     '(SADABS; Sheldrick, 1996)'
_exptl_absorpt_correction_T_min     0.5915
_exptl_absorpt_correction_T_max     0.7042
_exptl_special_details
;
;
_diffrn_ambient_temperature     298(2)
_diffrn_radiation_type     MoK\a
_diffrn_radiation_wavelength     0.71073
_diffrn_radiation_source     'fine-focus sealed tube'
_diffrn_radiation_monochromator     graphite
_diffrn_measurement_device_type     'Bruker SMART CCD area-detector'
_diffrn_measurement_method     'phi and omega scans'
_diffrn_detector_area_resol_mean     ?
_diffrn_reflns_number     7290
_diffrn_reflns_av_R_equivalents     0.0308
_diffrn_reflns_av_sigmaI/netI     0.0801
_diffrn_reflns_theta_min     1.68
_diffrn_reflns_theta_max     25.03
_diffrn_reflns_theta_full     25.03
_diffrn_measured_fraction_theta_max     0.987
_diffrn_measured_fraction_theta_full     0.987
_diffrn_reflns_limit_h_min     -11
_diffrn_reflns_limit_h_max     11
_diffrn_reflns_limit_k_min     -14
_diffrn_reflns_limit_k_max     14
_diffrn_reflns_limit_l_min     -15
_diffrn_reflns_limit_l_max     9
_diffrn_standards_number     ?
_diffrn_standards_interval_count     ?
_diffrn_standards_interval_time     ?
_diffrn_standards_decay_%     ?
_refine_special_details
;
Refinement of <i>F</i>^2^ against ALL reflections. The weighted <i>R</i>-factor
<i>wR</i> and goodness of fit <i>S</i> are based on <i>F</i>^2^, conventional
<i>R</i>-factors <i>R</i> are based on <i>F</i>, with <i>F</i> set to zero for
negative <i>F</i>^2^. The threshold expression of <i>F</i>^2^ >
\s(<i>F</i>^2^) is used only for calculating <i>R</i>-factors(gt) <i>etc</i>.
and is not relevant to the choice of reflections for refinement.
<i>R</i>-factors based on <i>F</i>^2^ are statistically about twice as large
as those based on <i>F</i>, and <i>R</i>- factors based on ALL data will be
even larger.
;
_reflns_number_total     4804
_reflns_number_gt     2999
_reflns_threshold_expression     >2sigma(I)
_refine_ls_structure_factor_coef     Fsqd
_refine_ls_matrix_type     full
_refine_ls_R_factor_all     0.0762
_refine_ls_R_factor_gt     0.0408
_refine_ls_wR_factor_gt     0.0762
_refine_ls_wR_factor_ref     0.0845
_refine_ls_goodness_of_fit_ref     0.867
_refine_ls_restrained_S_all     0.867
_refine_ls_number_reflns     4804
_refine_ls_number_parameters     316
_refine_ls_number_restraints     0
_refine_ls_hydrogen_treatment     constr
_refine_ls_weighting_scheme     calc
_refine_ls_weighting_details
                 'calc w=1/[\s^2^(Fo^2^)+(0.0329P)^2^] where P=(Fo^2^+2Fc^2^)/3'
_atom_sites_solution_hydrogens     geom
_atom_sites_solution_primary     direct
_atom_sites_solution_secondary     difmap
_refine_ls_shift/su_max     0.000
_refine_ls_shift/su_mean     0.000
_refine_diff_density_max     0.575
_refine_diff_density_min     -0.450
_refine_ls_extinction_method     none
_refine_ls_extinction_coef     ?
loop_
    _atom_type_symbol
    _atom_type_description
    _atom_type_scat_dispersion_real
    _atom_type_scat_dispersion_imag
    _atom_type_scat_source
    'C' 'C' 0.0033 0.0016
                         'International Tables Vol C Tables 4.2.6.8 and 6.1.1.4'
    'H' 'H' 0.0000 0.0000
                         'International Tables Vol C Tables 4.2.6.8 and 6.1.1.4'
    'O' 'O' 0.0106 0.0060
                         'International Tables Vol C Tables 4.2.6.8 and 6.1.1.4'
    'Cu' 'Cu' 0.3201 1.2651
                         'International Tables Vol C Tables 4.2.6.8 and 6.1.1.4'
    'S' 'S' 0.1246 0.1234
                         'International Tables Vol C Tables 4.2.6.8 and 6.1.1.4'
    'N' 'N' 0.0061 0.0033
                         'International Tables Vol C Tables 4.2.6.8 and 6.1.1.4'
    'I' 'I' -0.4742 1.8119
                         'International Tables Vol C Tables 4.2.6.8 and 6.1.1.4'
_computing_data_collection     'SMART (Siemens, 1996)'
_computing_cell_refinement     'SAINT (Siemens, 1996)'
_computing_data_reduction     'SMART (Siemens, 1996)'
_computing_structure_solution     'SHELXS97 (Sheldrick, 2008)'
_computing_structure_refinement     'SHELXL97 (Sheldrick, 2008)'
_computing_molecular_graphics     'SHELXTL (Sheldrick, 2008)'
_computing_publication_material     'SHELXTL (Sheldrick, 2008)'
loop_
    _atom_site_type_symbol
    _atom_site_label
    _atom_site_fract_x
    _atom_site_fract_y
    _atom_site_fract_z
    _atom_site_U_iso_or_equiv
    _atom_site_adp_type
    _atom_site_calc_flag
    _atom_site_refinement_flags
    _atom_site_occupancy
    _atom_site_disorder_assembly
    _atom_site_disorder_group
    Cu Cu1 0.05943(7) 0.11385(5) 0.77393(5) 0.04630(19) Uani d . 1 . .
    I I1 0.17712(4) 0.33136(3) 0.82406(3) 0.05399(14) Uani d . 1 . .
    N N1 -0.0381(4) 0.2061(3) 0.5295(3) 0.0443(11) Uani d . 1 . .
    H H1 0.0273 0.2349 0.5952 0.053 Uiso calc R 1 . .
    N N2 -0.2538(4) 0.0540(3) 0.4163(3) 0.0436(11) Uani d . 1 . .
    H H2 -0.2571 0.0987 0.3669 0.052 Uiso calc R 1 . .
    N N3 0.2680(4) 0.1602(3) 1.0425(3) 0.0405(10) Uani d . 1 . .
    H H3 0.2322 0.1966 0.9921 0.049 Uiso calc R 1 . .
    N N4 0.3157(4) -0.0053(3) 1.0771(3) 0.0406(10) Uani d . 1 . .
    H H4 0.3845 0.0350 1.1385 0.049 Uiso calc R 1 . .
    O O1 0.6610(4) 0.1414(3) 0.2058(3) 0.0619(11) Uani d . 1 . .
    H H1A 0.6840 0.2105 0.1920 0.074 Uiso d R 1 . .
    H H1B 0.7159 0.1107 0.1858 0.074 Uiso d R 1 . .
    S S1 -0.12503(15) 0.01325(10) 0.61534(11) 0.0466(4) Uani d . 1 . .
    S S2 0.11547(15) -0.01538(10) 0.87828(11) 0.0474(4) Uani d . 1 . .
    C C1 -0.1409(5) 0.0964(4) 0.5129(4) 0.0347(12) Uani d . 1 . .
    C C2 -0.0288(6) 0.2790(4) 0.4464(4) 0.0423(13) Uani d . 1 . .
    C C3 -0.1082(7) 0.3512(4) 0.4296(5) 0.0613(16) Uani d . 1 . .
    H H3A -0.1706 0.3526 0.4711 0.074 Uiso calc R 1 . .
    C C4 -0.0948(8) 0.4228(5) 0.3497(5) 0.073(2) Uani d . 1 . .
    H H4A -0.1478 0.4729 0.3384 0.088 Uiso calc R 1 . .
    C C5 -0.0044(7) 0.4203(5) 0.2876(5) 0.0701(19) Uani d . 1 . .
    H H5 0.0043 0.4687 0.2345 0.084 Uiso calc R 1 . .
    C C6 0.0738(8) 0.3459(6) 0.3040(6) 0.085(2) Uani d . 1 . .
    H H6 0.1342 0.3424 0.2615 0.102 Uiso calc R 1 . .
    C C7 0.0606(6) 0.2770(5) 0.3844(5) 0.0645(17) Uani d . 1 . .
    H H7 0.1145 0.2275 0.3966 0.077 Uiso calc R 1 . .
    C C8 -0.3704(5) -0.0610(4) 0.3884(4) 0.0379(12) Uani d . 1 . .
    C C9 -0.5254(6) -0.0777(4) 0.3680(4) 0.0470(14) Uani d . 1 . .
    H H9 -0.5529 -0.0142 0.3729 0.056 Uiso calc R 1 . .
    C C10 -0.6383(6) -0.1869(5) 0.3406(5) 0.0624(17) Uani d . 1 . .
    H H10 -0.7425 -0.1977 0.3278 0.075 Uiso calc R 1 . .
    C C11 -0.5994(7) -0.2808(5) 0.3318(5) 0.0687(18) Uani d . 1 . .
    H H11 -0.6772 -0.3553 0.3124 0.082 Uiso calc R 1 . .
    C C12 -0.4450(8) -0.2653(5) 0.3517(5) 0.0665(18) Uani d . 1 . .
    H H12 -0.4180 -0.3290 0.3465 0.080 Uiso calc R 1 . .
    C C13 -0.3309(6) -0.1546(4) 0.3791(5) 0.0512(14) Uani d . 1 . .
    H H13 -0.2267 -0.1435 0.3914 0.061 Uiso calc R 1 . .
    C C14 0.2398(5) 0.0499(4) 1.0080(4) 0.0342(12) Uani d . 1 . .
    C C15 0.3482(5) 0.2268(4) 1.1501(5) 0.0412(13) Uani d . 1 . .
    C C16 0.4300(7) 0.3453(4) 1.1573(5) 0.0581(16) Uani d . 1 . .
    H H16 0.4354 0.3778 1.0941 0.070 Uiso calc R 1 . .
    C C17 0.5030(8) 0.4140(5) 1.2591(6) 0.081(2) Uani d . 1 . .
    H H17 0.5568 0.4935 1.2646 0.097 Uiso calc R 1 . .
    C C18 0.4967(7) 0.3661(5) 1.3517(6) 0.0724(19) Uani d . 1 . .
    H H18 0.5469 0.4131 1.4201 0.087 Uiso calc R 1 . .
    C C19 0.4175(6) 0.2495(5) 1.3452(5) 0.0553(15) Uani d . 1 . .
    H H19 0.4151 0.2173 1.4090 0.066 Uiso calc R 1 . .
    C C20 0.3410(6) 0.1801(4) 1.2436(4) 0.0444(13) Uani d . 1 . .
    H H20 0.2844 0.1012 1.2388 0.053 Uiso calc R 1 . .
    C C21 0.2935(6) -0.1242(4) 1.0585(4) 0.0371(12) Uani d . 1 . .
    C C22 0.4230(6) -0.1510(4) 1.0756(4) 0.0492(14) Uani d . 1 . .
    H H22 0.5229 -0.0927 1.0974 0.059 Uiso calc R 1 . .
    C C23 0.4029(7) -0.2666(5) 1.0598(5) 0.0631(17) Uani d . 1 . .
    H H23 0.4903 -0.2856 1.0711 0.076 Uiso calc R 1 . .
    C C24 0.2569(8) -0.3529(5) 1.0281(5) 0.0699(18) Uani d . 1 . .
    H H24 0.2448 -0.4300 1.0170 0.084 Uiso calc R 1 . .
    C C25 0.1277(7) -0.3252(5) 1.0125(5) 0.0673(18) Uani d . 1 . .
    H H25 0.0279 -0.3838 0.9910 0.081 Uiso calc R 1 . .
    C C26 0.1456(6) -0.2107(4) 1.0286(5) 0.0498(14) Uani d . 1 . .
    H H26 0.0583 -0.1920 1.0193 0.060 Uiso calc R 1 . .
loop_
    _atom_site_aniso_label
    _atom_site_aniso_U_11
    _atom_site_aniso_U_22
    _atom_site_aniso_U_33
    _atom_site_aniso_U_12
    _atom_site_aniso_U_13
    _atom_site_aniso_U_23
    Cu1 0.0492(4) 0.0489(4) 0.0387(4) 0.0194(3) 0.0111(3) 0.0147(3)
    I1 0.0693(3) 0.0439(2) 0.0507(3) 0.02398(19) 0.0197(2) 0.01702(19)
    N1 0.044(2) 0.041(2) 0.033(3) 0.010(2) 0.001(2) 0.011(2)
    N2 0.043(2) 0.040(2) 0.039(3) 0.013(2) 0.005(2) 0.013(2)
    N3 0.053(3) 0.037(2) 0.030(3) 0.019(2) 0.008(2) 0.010(2)
    N4 0.048(2) 0.035(2) 0.028(2) 0.015(2) 0.001(2) 0.001(2)
    O1 0.065(2) 0.056(2) 0.050(3) 0.017(2) 0.008(2) 0.010(2)
    S1 0.0489(8) 0.0414(8) 0.0394(8) 0.0117(6) 0.0077(7) 0.0152(7)
    S2 0.0557(8) 0.0400(7) 0.0360(8) 0.0166(7) 0.0037(7) 0.0076(7)
    C1 0.037(3) 0.035(3) 0.033(3) 0.015(2) 0.012(3) 0.008(2)
    C2 0.046(3) 0.037(3) 0.041(3) 0.015(3) 0.011(3) 0.014(3)
    C3 0.080(4) 0.057(4) 0.058(4) 0.036(3) 0.028(4) 0.014(3)
    C4 0.112(5) 0.057(4) 0.066(5) 0.052(4) 0.025(4) 0.032(4)
    C5 0.092(5) 0.050(4) 0.058(4) 0.018(3) 0.021(4) 0.029(3)
    C6 0.103(5) 0.104(5) 0.086(6) 0.054(5) 0.062(5) 0.057(5)
    C7 0.074(4) 0.077(4) 0.070(5) 0.046(4) 0.039(4) 0.044(4)
    C8 0.039(3) 0.041(3) 0.029(3) 0.009(2) 0.012(3) 0.006(2)
    C9 0.042(3) 0.056(3) 0.041(4) 0.020(3) 0.011(3) 0.007(3)
    C10 0.041(3) 0.071(4) 0.062(4) 0.007(3) 0.020(3) -0.006(4)
    C11 0.064(4) 0.057(4) 0.059(4) -0.005(3) 0.020(4) -0.007(3)
    C12 0.086(5) 0.044(4) 0.070(5) 0.026(4) 0.028(4) -0.003(3)
    C13 0.052(3) 0.052(4) 0.052(4) 0.020(3) 0.022(3) 0.001(3)
    C14 0.034(3) 0.032(3) 0.032(3) 0.007(2) 0.012(2) 0.004(2)
    C15 0.043(3) 0.035(3) 0.047(4) 0.015(2) 0.018(3) 0.006(3)
    C16 0.082(4) 0.040(3) 0.055(4) 0.013(3) 0.039(4) 0.009(3)
    C17 0.097(5) 0.039(3) 0.090(6) -0.008(3) 0.050(5) -0.015(4)
    C18 0.084(5) 0.057(4) 0.061(5) 0.006(4) 0.031(4) -0.017(4)
    C19 0.057(4) 0.058(4) 0.043(4) 0.015(3) 0.016(3) 0.000(3)
    C20 0.047(3) 0.039(3) 0.045(4) 0.011(3) 0.018(3) 0.006(3)
    C21 0.050(3) 0.037(3) 0.026(3) 0.018(3) 0.013(3) 0.012(2)
    C22 0.049(3) 0.057(4) 0.045(4) 0.023(3) 0.017(3) 0.014(3)
    C23 0.081(5) 0.070(4) 0.065(5) 0.046(4) 0.039(4) 0.022(4)
    C24 0.098(5) 0.045(4) 0.069(5) 0.038(4) 0.019(4) 0.007(3)
    C25 0.064(4) 0.043(4) 0.077(5) 0.009(3) 0.013(4) 0.017(3)
    C26 0.050(3) 0.046(3) 0.058(4) 0.022(3) 0.019(3) 0.016(3)
_geom_special_details
;
All e.s.d.'s (except the e.s.d. in the dihedral angle between two l.s. planes)
are estimated using the full covariance matrix. The cell e.s.d.'s are taken
into account individually in the estimation of e.s.d.'s in distances, angles
and torsion angles; correlations between e.s.d.'s in cell parameters are only
used when they are defined by crystal symmetry. An approximate (isotropic)
treatment of cell e.s.d.'s is used for estimating e.s.d.'s involving l.s.
planes.
;
loop_
    _geom_bond_atom_site_label_1
    _geom_bond_atom_site_label_2
    _geom_bond_site_symmetry_2
    _geom_bond_distance
    _geom_bond_publ_flag
    Cu1 S1 . 2.2282(16) ?
    Cu1 S2 . 2.2377(15) ?
    Cu1 I1 . 2.5170(11) ?
    N1 C1 . 1.338(5) ?
    N1 C2 . 1.431(6) ?
    N1 H1 . 0.8600 ?
    N2 C1 . 1.320(6) ?
    N2 C8 . 1.425(5) ?
    N2 H2 . 0.8600 ?
    N3 C14 . 1.340(5) ?
    N3 C15 . 1.427(6) ?
    N3 H3 . 0.8600 ?
    N4 C14 . 1.343(5) ?
    N4 C21 . 1.424(5) ?
    N4 H4 . 0.8600 ?
    O1 H1A . 0.8500 ?
    O1 H1B . 0.8500 ?
    S1 C1 . 1.708(5) ?
    S2 C14 . 1.703(5) ?
    C2 C7 . 1.358(7) ?
    C2 C3 . 1.363(6) ?
    C3 C4 . 1.389(7) ?
    C3 H3A . 0.9300 ?
    C4 C5 . 1.368(8) ?
    C4 H4A . 0.9300 ?
    C5 C6 . 1.377(8) ?
    C5 H5 . 0.9300 ?
    C6 C7 . 1.375(7) ?
    C6 H6 . 0.9300 ?
    C7 H7 . 0.9300 ?
    C8 C13 . 1.367(6) ?
    C8 C9 . 1.378(6) ?
    C9 C10 . 1.360(7) ?
    C9 H9 . 0.9300 ?
    C10 C11 . 1.367(7) ?
    C10 H10 . 0.9300 ?
    C11 C12 . 1.377(7) ?
    C11 H11 . 0.9300 ?
    C12 C13 . 1.378(7) ?
    C12 H12 . 0.9300 ?
    C13 H13 . 0.9300 ?
    C15 C20 . 1.367(7) ?
    C15 C16 . 1.392(7) ?
    C16 C17 . 1.378(8) ?
    C16 H16 . 0.9300 ?
    C17 C18 . 1.362(8) ?
    C17 H17 . 0.9300 ?
    C18 C19 . 1.367(7) ?
    C18 H18 . 0.9300 ?
    C19 C20 . 1.380(7) ?
    C19 H19 . 0.9300 ?
    C20 H20 . 0.9300 ?
    C21 C22 . 1.368(6) ?
    C21 C26 . 1.379(6) ?
    C22 C23 . 1.386(7) ?
    C22 H22 . 0.9300 ?
    C23 C24 . 1.364(7) ?
    C23 H23 . 0.9300 ?
    C24 C25 . 1.373(7) ?
    C24 H24 . 0.9300 ?
    C25 C26 . 1.379(7) ?
    C25 H25 . 0.9300 ?
    C26 H26 . 0.9300 ?
loop_
    _geom_angle_atom_site_label_1
    _geom_angle_atom_site_label_2
    _geom_angle_atom_site_label_3
    _geom_angle_site_symmetry_1
    _geom_angle_site_symmetry_3
    _geom_angle
    _geom_angle_publ_flag
    S1 Cu1 S2 . . 106.87(6) ?
    S1 Cu1 I1 . . 125.81(4) ?
    S2 Cu1 I1 . . 127.32(5) ?
    C1 N1 C2 . . 125.0(4) ?
    C1 N1 H1 . . 117.5 ?
    C2 N1 H1 . . 117.5 ?
    C1 N2 C8 . . 124.3(4) ?
    C1 N2 H2 . . 117.8 ?
    C8 N2 H2 . . 117.8 ?
    C14 N3 C15 . . 130.0(4) ?
    C14 N3 H3 . . 115.0 ?
    C15 N3 H3 . . 115.0 ?
    C14 N4 C21 . . 126.3(4) ?
    C14 N4 H4 . . 116.8 ?
    C21 N4 H4 . . 116.8 ?
    H1A O1 H1B . . 110.0 ?
    C1 S1 Cu1 . . 112.56(17) ?
    C14 S2 Cu1 . . 111.44(16) ?
    N2 C1 N1 . . 118.9(4) ?
    N2 C1 S1 . . 120.9(4) ?
    N1 C1 S1 . . 120.3(4) ?
    C7 C2 C3 . . 119.7(5) ?
    C7 C2 N1 . . 119.9(4) ?
    C3 C2 N1 . . 120.4(5) ?
    C2 C3 C4 . . 119.3(6) ?
    C2 C3 H3A . . 120.4 ?
    C4 C3 H3A . . 120.4 ?
    C5 C4 C3 . . 120.7(5) ?
    C5 C4 H4A . . 119.7 ?
    C3 C4 H4A . . 119.7 ?
    C4 C5 C6 . . 119.8(6) ?
    C4 C5 H5 . . 120.1 ?
    C6 C5 H5 . . 120.1 ?
    C7 C6 C5 . . 118.7(6) ?
    C7 C6 H6 . . 120.7 ?
    C5 C6 H6 . . 120.7 ?
    C2 C7 C6 . . 121.9(5) ?
    C2 C7 H7 . . 119.0 ?
    C6 C7 H7 . . 119.0 ?
    C13 C8 C9 . . 119.7(5) ?
    C13 C8 N2 . . 120.8(4) ?
    C9 C8 N2 . . 119.5(4) ?
    C10 C9 C8 . . 120.2(5) ?
    C10 C9 H9 . . 119.9 ?
    C8 C9 H9 . . 119.9 ?
    C9 C10 C11 . . 120.4(5) ?
    C9 C10 H10 . . 119.8 ?
    C11 C10 H10 . . 119.8 ?
    C10 C11 C12 . . 120.0(5) ?
    C10 C11 H11 . . 120.0 ?
    C12 C11 H11 . . 120.0 ?
    C11 C12 C13 . . 119.5(5) ?
    C11 C12 H12 . . 120.2 ?
    C13 C12 H12 . . 120.2 ?
    C8 C13 C12 . . 120.2(5) ?
    C8 C13 H13 . . 119.9 ?
    C12 C13 H13 . . 119.9 ?
    N3 C14 N4 . . 118.1(4) ?
    N3 C14 S2 . . 120.2(4) ?
    N4 C14 S2 . . 121.6(3) ?
    C20 C15 C16 . . 119.8(5) ?
    C20 C15 N3 . . 122.9(4) ?
    C16 C15 N3 . . 117.3(5) ?
    C17 C16 C15 . . 119.3(6) ?
    C17 C16 H16 . . 120.3 ?
    C15 C16 H16 . . 120.3 ?
    C18 C17 C16 . . 120.2(5) ?
    C18 C17 H17 . . 119.9 ?
    C16 C17 H17 . . 119.9 ?
    C17 C18 C19 . . 120.7(6) ?
    C17 C18 H18 . . 119.6 ?
    C19 C18 H18 . . 119.6 ?
    C18 C19 C20 . . 119.6(6) ?
    C18 C19 H19 . . 120.2 ?
    C20 C19 H19 . . 120.2 ?
    C15 C20 C19 . . 120.3(5) ?
    C15 C20 H20 . . 119.9 ?
    C19 C20 H20 . . 119.9 ?
    C22 C21 C26 . . 120.6(5) ?
    C22 C21 N4 . . 118.5(4) ?
    C26 C21 N4 . . 120.9(4) ?
    C21 C22 C23 . . 119.0(5) ?
    C21 C22 H22 . . 120.5 ?
    C23 C22 H22 . . 120.5 ?
    C24 C23 C22 . . 120.9(5) ?
    C24 C23 H23 . . 119.5 ?
    C22 C23 H23 . . 119.5 ?
    C23 C24 C25 . . 119.7(5) ?
    C23 C24 H24 . . 120.2 ?
    C25 C24 H24 . . 120.2 ?
    C24 C25 C26 . . 120.1(5) ?
    C24 C25 H25 . . 119.9 ?
    C26 C25 H25 . . 119.9 ?
    C21 C26 C25 . . 119.6(5) ?
    C21 C26 H26 . . 120.2 ?
    C25 C26 H26 . . 120.2 ?
loop_
    _geom_hbond_atom_site_label_D
    _geom_hbond_atom_site_label_H
    _geom_hbond_atom_site_label_A
    _geom_hbond_site_symmetry_A
    _geom_hbond_distance_DH
    _geom_hbond_distance_HA
    _geom_hbond_distance_DA
    _geom_hbond_angle_DHA
    N1 H1 I1 . 0.86 2.87 3.706(4) 165.6
    N2 H2 O1 1_455 0.86 2.14 2.947(5) 155.8
    N3 H3 I1 . 0.86 2.82 3.666(4) 168.3
    N4 H4 O1 1_556 0.86 2.38 3.055(5) 135.9
    O1 H1B S2 2_656 0.85 2.64 3.490(4) 179.4
data_global
_journal_date_recd_electronic     2008-03-18
_journal_date_accepted     2008-03-22
_journal_name_full     'Acta Crystallographica, Section E'
_journal_year     2008
_journal_volume     64
_journal_issue      6
_journal_page_first     m763
_journal_page_last     m763
_journal_paper_category     QM
_journal_coeditor_code     CV2394
_publ_contact_author_name     'Pro. Dacheng Li'
_publ_contact_author_address
;
School of Chemistry and Chemical Engineering
Liaocheng University
Shandong 252059
People's Republic of China
;
_publ_contact_author_email     lidacheng62@lcu.edu.cn
_publ_contact_author_fax     '86 635 8239121'
_publ_contact_author_phone     '86 635 8230672'
_publ_section_title
;
Bis(<i>N</i>,<i>N</i>'-diphenylthiourea)iodidocopper(I) monohydrate
;
loop_
    _publ_author_name
    _publ_author_address
    'Li Jia'
;
Liaocheng Vocational and Technical College
Liaocheng
Shandong 252000
People's Republic of China
;
    'Lingqian Kong'
;
Dongchang College of Liaocheng University
Liaocheng
Shandong 252000
People's Republic of China
;
    'Dacheng Li'
;
School of Chemistry and Chemical Engineering
Liaocheng University
Shandong 252059
People's Republic of China
;
