# Supplementary material for: Bis­(N,N′-diphenyl­thio­urea)iodido­copper(I) monohydrate
Source: Acta Crystallogr Sect E Struct Rep Online. 2008 May 3;64(Pt 6):m763. doi: 10.1107/S1600536808007861 (PMC2961451; doi:10.1107/S1600536808007861)
Supplement: Supplementary file 2 [file e-64-0m763-Isup2.hkl]

# 
# h,k,l, Fc-squared, Fo-squared, sigma(Fo-squared) and status flag 
# 
data_I
_shelx_title ' 040321a in P-1' 
_shelx_refln_list_code          4 
_shelx_F_calc_maximum      247.20 
_exptl_crystal_F_000       664.00 
_reflns_d_resolution_high  0.8401 
 
loop_ 
 _symmetry_equiv_pos_as_xyz 
 'x, y, z' 
 '-x, -y, -z' 
 
_cell_length_a     9.7000 
_cell_length_b    12.4902 
_cell_length_c    12.9354 
_cell_angle_alpha  91.489 
_cell_angle_beta  108.110 
_cell_angle_gamma 110.950 
 
_shelx_F_squared_multiplier     1.000 
 
loop_ 
 _refln_index_h 
 _refln_index_k 
 _refln_index_l 
 _refln_F_squared_calc 
 _refln_F_squared_meas 
 _refln_F_squared_sigma 
 _refln_observed_status 
   1   0   0     7760.07     7927.55    120.11 o 
   2   0   0       50.16       48.22     14.00 o 
   3   0   0     1750.54     1749.32    104.28 o 
   4   0   0     2536.62     2545.39     74.33 o 
   5   0   0       25.48        5.22     19.83 o 
   6   0   0      207.93      191.45     33.48 o 
   7   0   0        5.82       -9.88     27.93 o 
   8   0   0       96.81      109.24     38.85 o 
   9   0   0       99.25       59.88     59.54 o 
  10   0   0       74.16       81.15     69.00 o 
 -10   1   0      389.96      497.29     97.20 o 
  -9   1   0       37.30       11.16     36.83 o 
  -8   1   0      167.46      166.76     39.82 o 
  -7   1   0      743.68      708.67     54.89 o 
  -6   1   0        0.48        1.62     21.48 o 
  -5   1   0     2629.89     2548.13     81.31 o 
  -4   1   0     3032.73     3005.85     78.02 o 
  -3   1   0     3348.77     3272.42     70.21 o 
  -2   1   0     1257.75     1310.92     36.33 o 
  -1   1   0     5689.24     6089.03    131.94 o 
   0   1   0     9730.31     9320.23    116.56 o 
   1   1   0     1878.18     1885.36     35.21 o 
   2   1   0     3449.05     3472.71     64.41 o 
   3   1   0     2620.65     2591.99     66.92 o 
   4   1   0       10.42        7.35     19.48 o 
   5   1   0     1867.59     1837.70     50.55 o 
   6   1   0     2297.96     2448.21     93.25 o 
   7   1   0      905.34      887.00     66.37 o 
   8   1   0       93.94       21.78     62.57 o 
   9   1   0      246.61      161.08     80.45 o 
 -10   2   0       29.74       56.46     41.59 o 
  -9   2   0      308.07      315.84     82.36 o 
  -8   2   0      196.70      197.60     40.78 o 
  -7   2   0      300.98      275.29     41.70 o 
  -6   2   0       37.43       23.52     24.53 o 
  -5   2   0        3.64        4.01     19.95 o 
  -4   2   0    10364.24    10328.00    263.44 o 
  -3   2   0      449.76      421.63     18.84 o 
  -2   2   0      537.61      551.12     18.73 o 
  -1   2   0      481.95      475.02     20.94 o 
   0   2   0     4001.94     4037.49     56.06 o 
   1   2   0     5626.43     6062.22    137.91 o 
   2   2   0      540.55      491.52     32.64 o 
   3   2   0      791.88      708.51     38.04 o 
   4   2   0     5921.12     5799.58     88.19 o 
   5   2   0     7412.51     7777.91    111.01 o 
   6   2   0      823.87      796.57     57.80 o 
   7   2   0      281.86      323.54     74.20 o 
   8   2   0      583.84      632.86    102.50 o 
   9   2   0       45.60       31.07     65.61 o 
 -10   3   0       34.04       61.07     39.02 o 
  -9   3   0        0.55       21.53     34.89 o 
  -8   3   0      146.79      101.74     32.93 o 
  -7   3   0      820.34      876.58     61.71 o 
  -6   3   0     4372.66     4470.02    154.87 o 
  -5   3   0     2070.30     2002.58     68.64 o 
  -4   3   0      156.59      146.36     15.84 o 
  -3   3   0    14939.47    15246.28    217.49 o 
  -2   3   0      971.97      931.04     49.08 o 
  -1   3   0     1524.78     1571.83     30.67 o 
   0   3   0    13819.45    14074.43    131.77 o 
   1   3   0     4727.25     4780.36     65.38 o 
   2   3   0     2120.17     2043.52     45.43 o 
   3   3   0    16030.74    16039.38    268.89 o 
   4   3   0     2766.30     2705.47     82.46 o 
   5   3   0       42.54       57.92     19.58 o 
   6   3   0       88.21       37.75     51.20 o 
   7   3   0       91.69       94.25     66.48 o 
   8   3   0        0.16      -52.16     64.92 o 
   9   3   0        5.18       63.09     79.93 o 
 -10   4   0       47.02       27.12     38.20 o 
  -9   4   0      122.20      116.64     38.39 o 
  -8   4   0     1922.75     1884.55     90.73 o 
  -7   4   0     3563.02     3560.42    119.81 o 
  -6   4   0      988.66      972.96     64.74 o 
  -5   4   0      257.51      206.36     20.33 o 
  -4   4   0     6224.71     6327.61     96.96 o 
  -3   4   0      489.37      470.63     30.64 o 
  -2   4   0     4220.84     4228.53     83.42 o 
  -1   4   0      653.79      665.54     26.04 o 
   0   4   0     3534.41     3581.19     83.81 o 
   1   4   0     3852.52     3564.63    138.82 o 
   2   4   0     1306.10     1225.30     40.32 o 
   3   4   0       14.99       14.94     18.14 o 
   4   4   0       48.33       48.75     21.10 o 
   5   4   0        0.70       30.12     53.90 o 
   6   4   0      862.08      697.25     96.86 o 
   7   4   0       22.52        5.64     54.85 o 
   8   4   0      124.51       63.62     79.58 o 
 -10   5   0      233.08      232.94     69.34 o 
  -9   5   0     1132.62     1150.05     74.05 o 
  -8   5   0      524.89      477.61     48.95 o 
  -7   5   0      105.32      105.63     27.92 o 
  -6   5   0       79.57       90.07     19.72 o 
  -5   5   0      565.93      515.98     29.30 o 
  -4   5   0      108.70       91.02     21.59 o 
  -3   5   0       96.95      123.39     22.74 o 
  -2   5   0     8124.57     8159.91     86.73 o 
  -1   5   0     7877.80     7752.74    121.46 o 
   0   5   0      731.15      661.50     31.20 o 
   1   5   0     1089.43     1056.99     40.75 o 
   2   5   0     3746.83     3883.20     95.11 o 
   3   5   0      235.37      222.69     25.67 o 
   4   5   0      786.86      704.83     55.32 o 
   5   5   0      717.60      709.84     97.64 o 
   6   5   0       20.98        5.03     51.03 o 
   7   5   0      332.89      380.65     90.61 o 
   8   5   0      425.05      416.41    106.05 o 
 -10   6   0      100.63      130.27     64.22 o 
  -9   6   0        0.53      -22.65     44.09 o 
  -8   6   0      122.09       98.24     45.04 o 
  -7   6   0      100.78       71.28     28.47 o 
  -6   6   0     1325.83     1319.82     55.76 o 
  -5   6   0      260.66      252.15     32.39 o 
  -4   6   0     6121.25     5868.12    123.32 o 
  -3   6   0     9406.19     9002.27     96.36 o 
  -2   6   0    21676.11    22883.17    225.31 o 
  -1   6   0      227.83      239.90     23.28 o 
   0   6   0     5660.84     5850.97    181.92 o 
   1   6   0     2020.87     1916.85     56.37 o 
   2   6   0       43.97       25.26     20.99 o 
   3   6   0      480.86      485.62     49.02 o 
   4   6   0      161.91      142.63     36.95 o 
   5   6   0      160.51      158.73     65.09 o 
   6   6   0      261.27      186.68     70.47 o 
   7   6   0       88.60       84.01     64.48 o 
 -10   7   0       30.62       63.96     53.98 o 
  -9   7   0        8.46       16.23     44.87 o 
  -8   7   0      153.79      151.79     58.06 o 
  -7   7   0      953.44      930.80     95.12 o 
  -6   7   0      142.45      120.31     30.89 o 
  -5   7   0     5548.28     5614.42    132.01 o 
  -4   7   0     6600.59     6141.46    234.50 o 
  -3   7   0      427.40      324.46     29.34 o 
  -2   7   0      714.92      622.37     32.82 o 
  -1   7   0     1413.89     1425.96     49.04 o 
   0   7   0       70.39       61.78     21.22 o 
   1   7   0      282.33      272.88     29.67 o 
   2   7   0      346.68      293.22     41.15 o 
   3   7   0     2666.06     2611.76    106.72 o 
   4   7   0      650.32      712.34     65.90 o 
   5   7   0        5.30       -6.08     53.03 o 
   6   7   0      100.89       98.07     72.12 o 
 -10   8   0       30.25      -22.65     61.01 o 
  -9   8   0      311.90      276.16     67.09 o 
  -8   8   0       87.14       74.64     48.25 o 
  -7   8   0      355.61      385.77     72.90 o 
  -6   8   0     2233.61     2202.83     90.10 o 
  -5   8   0      443.21      431.76     44.25 o 
  -4   8   0      172.72      159.00     32.96 o 
  -3   8   0        1.85       17.90     23.12 o 
  -2   8   0       10.39       10.98     18.11 o 
  -1   8   0     1217.17     1156.71     57.97 o 
   0   8   0       72.45       69.13     23.89 o 
   1   8   0     1943.23     1958.21    117.25 o 
   2   8   0     2602.04     2866.58    113.66 o 
   3   8   0      906.23     1000.70     74.99 o 
   4   8   0      294.31      254.08     49.80 o 
   5   8   0      580.31      544.42     94.77 o 
   6   8   0       25.53       25.86     62.23 o 
 -10   9   0       28.95       51.38     59.28 o 
  -9   9   0      147.26      164.90     65.18 o 
  -8   9   0      544.92      553.62     88.87 o 
  -7   9   0       71.44       38.84     32.40 o 
  -6   9   0     1267.63     1200.90    138.90 o 
  -5   9   0      378.48      344.02     42.49 o 
  -4   9   0     1026.48      990.95     79.32 o 
  -3   9   0     1883.02     1886.97     83.71 o 
  -2   9   0      355.64      300.23     39.39 o 
  -1   9   0     2245.13     2295.22     68.69 o 
   0   9   0     4187.93     4339.27    140.60 o 
   1   9   0     3339.69     3406.49    127.45 o 
   2   9   0        3.64      -14.17     36.97 o 
   3   9   0      689.28      660.70     64.73 o 
   4   9   0      218.69      268.43     75.33 o 
   5   9   0       96.13       59.19     58.15 o 
 -10  10   0      367.37      435.85     95.99 o 
  -9  10   0       66.81       86.96     58.23 o 
  -8  10   0      230.74      192.41     64.74 o 
  -7  10   0      904.05      873.80    119.03 o 
  -6  10   0     1130.55     1018.08     70.73 o 
  -5  10   0      465.47      427.55     48.92 o 
  -4  10   0     1406.38     1421.30     80.63 o 
  -3  10   0       41.88       57.01     31.30 o 
  -2  10   0     1907.55     1994.83     89.90 o 
  -1  10   0     1578.53     1505.42    127.14 o 
   0  10   0        3.51      -13.97     46.43 o 
   1  10   0       38.58       23.87     36.26 o 
   2  10   0       43.40       32.97     34.03 o 
   3  10   0       37.60       52.80     43.34 o 
   4  10   0       21.99       32.46     66.65 o 
  -9  11   0       58.69      104.32     63.53 o 
  -8  11   0        4.27      107.53     61.01 o 
  -7  11   0       22.45       50.63     38.01 o 
  -6  11   0       14.71        5.65     34.68 o 
  -5  11   0      262.49      261.48     44.37 o 
  -4  11   0      883.86      902.08     68.99 o 
  -3  11   0      377.33      322.07     74.64 o 
  -2  11   0        0.70       32.11     51.81 o 
  -1  11   0     1189.31     1065.23    116.73 o 
   0  11   0       49.94       56.15     57.97 o 
   1  11   0      511.48      512.05     93.73 o 
   2  11   0      469.15      370.32     82.88 o 
   3  11   0       19.44        5.45     39.98 o 
  -9  12   0       32.36       -1.39     67.52 o 
  -8  12   0       28.58       -4.34     59.45 o 
  -7  12   0      502.92      473.43     64.94 o 
  -6  12   0     1204.43     1243.82     85.48 o 
  -5  12   0     1080.25     1054.91     80.42 o 
  -4  12   0      111.92       64.05     63.09 o 
  -3  12   0     1139.13     1361.79    133.74 o 
  -2  12   0      717.07      685.97     99.72 o 
  -1  12   0       90.76       83.66     58.58 o 
   0  12   0      585.68      597.10     94.86 o 
   1  12   0      163.47      196.23     69.08 o 
   2  12   0       13.91       56.33     71.43 o 
  -8  13   0      536.66      636.94    109.01 o 
  -7  13   0      924.27      921.05     79.55 o 
  -6  13   0      444.25      386.66     57.70 o 
  -5  13   0       86.00       58.58     66.83 o 
  -4  13   0      505.29      591.46    101.37 o 
  -3  13   0       87.88       97.12     63.62 o 
  -2  13   0        8.20       27.77     63.18 o 
  -1  13   0        1.08       50.77     60.49 o 
   0  13   0      229.29      310.70     90.78 o 
   1  13   0      282.46      325.11     95.90 o 
  -7  14   0       20.06       20.48     45.38 o 
  -6  14   0       40.86       -7.90     58.58 o 
  -5  14   0        1.74        4.51     56.93 o 
  -4  14   0      248.09      277.81     86.01 o 
  -3  14   0        0.23       12.24     68.56 o 
  -2  14   0      275.54      369.63     90.52 o 
  -1  14   0      475.29      533.57    105.79 o 
   1 -14   1      163.43      138.08     75.59 o 
   2 -14   1      739.06      737.96    119.33 o 
   3 -14   1       63.80       65.09     71.43 o 
   4 -14   1       41.85       44.17     69.26 o 
   5 -14   1       13.14        6.25     65.18 o 
   6 -14   1       66.74      107.98     55.34 o 
   7 -14   1      255.95      332.01     64.26 o 
  -1 -13   1       46.57       35.76     70.82 o 
   0 -13   1      258.17      281.37     79.50 o 
   1 -13   1      104.46       85.66     64.14 o 
   2 -13   1       62.10      103.71     64.83 o 
   3 -13   1      183.74      135.65     71.95 o 
   4 -13   1       95.51      127.66     63.18 o 
   5 -13   1     1074.29     1133.35     88.05 o 
   6 -13   1      562.02      548.24     71.08 o 
   7 -13   1        0.39       24.04     43.91 o 
   8 -13   1      231.32      256.54     82.54 o 
  -2 -12   1      254.85      190.15     69.86 o 
  -1 -12   1       88.97      108.92     61.97 o 
   0 -12   1       33.89       -9.81     57.89 o 
   1 -12   1      214.49      307.84     80.28 o 
   2 -12   1       64.47       52.51     54.07 o 
   3 -12   1      282.77      309.83     76.72 o 
   4 -12   1      871.80      947.68    118.42 o 
   5 -12   1      196.42      149.15     45.96 o 
   6 -12   1      237.36      249.58     53.21 o 
   7 -12   1      381.47      361.39     56.58 o 
   8 -12   1       12.68       45.39     58.06 o 
   9 -12   1       30.50       -5.12     67.09 o 
  -3 -11   1      188.48      106.05     61.88 o 
  -2 -11   1        5.64       39.40     56.24 o 
  -1 -11   1      244.76      264.01     72.55 o 
   0 -11   1      176.24       92.34     60.93 o 
   1 -11   1     1997.23     1868.97    149.45 o 
   2 -11   1     1994.47     2217.43    157.26 o 
   3 -11   1       15.85       25.69     33.06 o 
   4 -11   1      458.41      428.11     53.62 o 
   5 -11   1     1163.42     1171.62     79.51 o 
   6 -11   1      219.43      205.05     47.87 o 
   7 -11   1       92.54       82.77     40.66 o 
   8 -11   1        3.80       40.96     54.42 o 
   9 -11   1       86.73       50.16     62.57 o 
  -4 -10   1        0.26       80.97     61.79 o 
  -3 -10   1       72.84       68.24     40.25 o 
  -2 -10   1       42.63       63.65     36.60 o 
  -1 -10   1      586.75      747.76     96.86 o 
   0 -10   1     1603.56     1494.40    128.01 o 
   1 -10   1     1407.75     1480.69    125.84 o 
   2 -10   1      923.32      882.21     64.74 o 
   3 -10   1     2812.58     2797.36    109.87 o 
   4 -10   1        3.68      -13.77     28.87 o 
   5 -10   1       68.09       61.71     33.17 o 
   6 -10   1        0.78      -33.47     33.47 o 
   7 -10   1        5.81       24.68     32.71 o 
   8 -10   1      584.09      653.08    100.50 o 
   9 -10   1      212.35      221.48     75.42 o 
  10 -10   1        4.71      -13.37     57.54 o 
  -5  -9   1       35.34       29.16     57.71 o 
  -4  -9   1        0.03      -24.97     35.25 o 
  -3  -9   1      144.17      215.50     46.27 o 
  -2  -9   1     2045.92     2130.10    100.12 o 
  -1  -9   1      459.82      463.80     51.19 o 
   0  -9   1     1128.94     1066.94     66.19 o 
   1  -9   1      917.97      936.14     62.22 o 
   2  -9   1     1491.81     1528.86     78.23 o 
   3  -9   1       51.06       46.10     28.47 o 
   4  -9   1      797.96      752.78     70.82 o 
   5  -9   1       13.04        9.52     27.07 o 
   6  -9   1     2111.24     2243.15     97.82 o 
   7  -9   1      290.64      270.26     65.44 o 
   8  -9   1        0.83       17.88     49.21 o 
   9  -9   1      247.94      268.69     79.15 o 
  10  -9   1      210.34      200.13     72.21 o 
  -6  -8   1       15.25       19.18     68.65 o 
  -5  -8   1      284.90      295.60     70.91 o 
  -4  -8   1      549.32      615.47     60.46 o 
  -3  -8   1       11.19       13.26     37.04 o 
  -2  -8   1       89.49       81.93     36.62 o 
  -1  -8   1     2594.53     2871.92    102.06 o 
   0  -8   1     2181.50     2128.60     72.51 o 
   1  -8   1       14.79       10.85     19.82 o 
   2  -8   1      429.26      381.29     41.56 o 
   3  -8   1      159.82      186.01     33.56 o 
   4  -8   1     4298.36     4431.04    125.06 o 
   5  -8   1     1936.88     1919.95    156.52 o 
   6  -8   1       84.67       70.72     42.40 o 
   7  -8   1     1064.84      947.38    102.06 o 
   8  -8   1      565.88      677.12     95.73 o 
   9  -8   1        9.12       14.32     53.98 o 
  10  -8   1        6.24       21.87     54.42 o 
  -7  -7   1       80.25       70.99     76.63 o 
  -6  -7   1      580.89      556.92     96.86 o 
  -5  -7   1     1018.59     1090.92    118.47 o 
  -4  -7   1       48.91       67.05     37.88 o 
  -3  -7   1     1992.21     2057.99     94.44 o 
  -2  -7   1     1815.97     1804.55     63.66 o 
  -1  -7   1      226.51      238.47     30.88 o 
   0  -7   1      335.87      325.74     42.96 o 
   1  -7   1      100.21       84.03     18.66 o 
   2  -7   1     2004.86     1861.40     75.87 o 
   3  -7   1     5312.12     5303.03    127.20 o 
   4  -7   1      634.36      561.97     48.04 o 
   5  -7   1     1142.12     1104.42     61.82 o 
   6  -7   1     2168.80     2242.03     87.67 o 
   7  -7   1      111.01       96.07     55.20 o 
   8  -7   1        0.00       21.26     43.31 o 
   9  -7   1        4.71       11.80     49.12 o 
  10  -7   1       31.35       60.14     55.80 o 
  -7  -6   1       75.20      123.24     74.72 o 
  -6  -6   1       30.47       35.32     55.37 o 
  -5  -6   1      312.80      296.99     68.82 o 
  -4  -6   1     1122.48     1060.65     69.42 o 
  -3  -6   1       21.48        3.25     23.11 o 
  -2  -6   1      125.01      115.50     24.54 o 
  -1  -6   1      353.52      377.56     30.59 o 
   0  -6   1    10172.93    10607.33    163.56 o 
   1  -6   1     5907.78     5738.72     90.98 o 
   2  -6   1      452.89      397.84     21.11 o 
   3  -6   1     3175.50     3188.88     92.61 o 
   4  -6   1     3495.28     3232.90    142.38 o 
   5  -6   1      867.44      868.12     55.46 o 
   6  -6   1        1.10        2.18     17.05 o 
   7  -6   1      270.87      234.24     59.28 o 
   8  -6   1      306.68      317.90     65.44 o 
   9  -6   1      494.35      486.62     84.70 o 
  10  -6   1       86.40       28.47     60.32 o 
  -8  -5   1        3.98      -33.33     72.99 o 
  -7  -5   1      307.16      349.58     84.62 o 
  -6  -5   1      571.01      513.78     87.48 o 
  -5  -5   1        2.86      -17.01     49.73 o 
  -4  -5   1      121.72      126.74     25.55 o 
  -3  -5   1       45.24       33.12     20.76 o 
  -2  -5   1      650.96      533.57     34.99 o 
  -1  -5   1     9597.74     9363.85    118.39 o 
   0  -5   1     2696.86     2603.44     66.95 o 
   1  -5   1      612.86      543.10     24.79 o 
   2  -5   1     7051.28     7238.68    127.26 o 
   3  -5   1     3185.84     3167.34     84.60 o 
   4  -5   1      299.39      313.21     36.33 o 
   5  -5   1     1146.09     1286.80     45.62 o 
   6  -5   1      504.22      517.65     41.80 o 
   7  -5   1     1325.05     1359.99     69.32 o 
   8  -5   1      645.22      589.11     71.69 o 
   9  -5   1        2.62       42.61     53.29 o 
  10  -5   1      144.35      159.60     65.96 o 
  -8  -4   1      159.91      143.37     80.11 o 
  -7  -4   1       23.80       21.44     55.11 o 
  -6  -4   1        0.11      -11.72     46.95 o 
  -5  -4   1      520.89      464.91     44.84 o 
  -4  -4   1     1616.75     1459.17     51.75 o 
  -3  -4   1     5030.68     4947.11    162.41 o 
  -2  -4   1      564.01      462.76     29.15 o 
  -1  -4   1       35.00       32.19     17.32 o 
   0  -4   1    16706.54    17458.96    141.03 o 
   1  -4   1     3827.81     3772.90    144.34 o 
   2  -4   1       61.88       55.38     18.45 o 
   3  -4   1        3.25       11.54     10.72 o 
   4  -4   1     3731.73     4019.11     66.80 o 
   5  -4   1     2644.28     2560.75     77.81 o 
   6  -4   1     3433.05     3219.41     96.69 o 
   7  -4   1      141.49      110.41     33.06 o 
   8  -4   1      531.63      473.76     50.40 o 
   9  -4   1      512.76      547.90     56.97 o 
  10  -4   1       54.76       40.53     51.03 o 
  -9  -3   1       24.44       81.93     81.41 o 
  -8  -3   1        0.19       20.13     60.58 o 
  -7  -3   1        1.97       -4.95     50.51 o 
  -6  -3   1      618.90      598.02     41.33 o 
  -5  -3   1     1922.64     1924.99     61.69 o 
  -4  -3   1     4247.04     4232.85     67.35 o 
  -3  -3   1      316.85      330.93     39.20 o 
  -2  -3   1     9414.66     9626.10    105.25 o 
  -1  -3   1     7085.85     6954.17     82.91 o 
   0  -3   1      265.60      258.67     19.45 o 
   1  -3   1     3470.73     3537.36     71.55 o 
   2  -3   1      467.69      493.94     18.01 o 
   3  -3   1     5211.52     5290.88     68.84 o 
   4  -3   1     9098.87     9302.56    135.26 o 
   5  -3   1       58.32       43.32     22.00 o 
   6  -3   1      656.70      675.04     49.96 o 
   7  -3   1      457.93      457.81     46.67 o 
   8  -3   1      148.58      148.03     38.79 o 
   9  -3   1       41.46       49.86     37.38 o 
  10  -3   1        0.48       23.33     41.43 o 
  -9  -2   1       22.54       88.96     74.72 o 
  -8  -2   1        5.26       27.16     57.63 o 
  -7  -2   1     1165.92     1003.20     55.05 o 
  -6  -2   1      415.66      336.04     42.58 o 
  -5  -2   1      103.41       95.93     20.84 o 
  -4  -2   1     3381.98     2979.60     94.36 o 
  -3  -2   1      921.34      823.61     27.73 o 
  -2  -2   1     2083.59     2025.55     42.85 o 
  -1  -2   1       39.40       64.80     15.38 o 
   0  -2   1     2274.88     2405.55     35.83 o 
   1  -2   1     1234.17     1319.76     37.41 o 
   2  -2   1    17446.81    18465.49    124.39 o 
   3  -2   1      173.21      174.01     21.17 o 
   4  -2   1     3401.62     3480.95     85.39 o 
   5  -2   1     6406.48     6439.57    129.23 o 
   6  -2   1     1020.43      989.37     59.17 o 
   7  -2   1      451.03      437.96     48.14 o 
   8  -2   1      121.77      120.88     36.45 o 
   9  -2   1      386.21      384.28     53.34 o 
  10  -2   1      108.12      146.22     47.46 o 
 -10  -1   1       60.84      102.24     76.81 o 
  -9  -1   1      203.81      121.85     68.74 o 
  -8  -1   1      223.14      239.57     46.87 o 
  -7  -1   1        6.46       -7.51     30.08 o 
  -6  -1   1     2543.28     2466.62     92.40 o 
  -5  -1   1     5945.43     6368.91    144.56 o 
  -4  -1   1      541.59      540.94     30.73 o 
  -3  -1   1     3858.73     3997.55     67.88 o 
  -2  -1   1      115.24      144.48     39.28 o 
  -1  -1   1     2535.09     2719.95     36.19 o 
   0  -1   1     5700.80     5861.11    199.70 o 
   1  -1   1     1959.61     1998.40     38.99 o 
   2  -1   1     5215.72     5360.97     95.51 o 
   3  -1   1    10029.76    10158.28    133.18 o 
   4  -1   1     4374.75     4523.37     99.32 o 
   5  -1   1      184.78      234.88     31.82 o 
   6  -1   1        3.66        7.85     23.76 o 
   7  -1   1       28.56       32.60     29.12 o 
   8  -1   1      226.07      228.28     43.28 o 
   9  -1   1      472.12      591.37     71.69 o 
  10  -1   1        0.64       -0.09     63.70 o 
 -10   0   1      185.72      163.94     73.08 o 
  -9   0   1       23.56       31.82     37.81 o 
  -8   0   1      365.45      383.00     55.28 o 
  -7   0   1      709.87      683.79     56.05 o 
  -6   0   1      612.09      555.75     48.65 o 
  -5   0   1       99.60      101.94     26.49 o 
  -4   0   1       32.53       14.54     17.26 o 
  -3   0   1      821.33      839.59     37.29 o 
  -2   0   1    46203.19    45914.49    324.15 o 
  -1   0   1     6481.16     6504.58    121.20 o 
   0   0   1     1287.14     1098.35    289.39 o 
   1   0   1     4118.33     4344.52     59.89 o 
   2   0   1     1489.93     1447.28     43.45 o 
   3   0   1      298.28      303.52     26.92 o 
   4   0   1       89.35       94.31     22.65 o 
   5   0   1       47.50       35.54     22.79 o 
   6   0   1     1041.43     1084.47     70.82 o 
   7   0   1      921.17      913.48     64.41 o 
   8   0   1       30.03       47.83     38.21 o 
   9   0   1      104.50       95.38     64.48 o 
 -10   1   1       11.67       52.57     43.56 o 
  -9   1   1      127.33      136.92     41.94 o 
  -8   1   1      314.74      267.16     42.63 o 
  -7   1   1      202.51      227.52     39.58 o 
  -6   1   1        1.75      -14.52     21.26 o 
  -5   1   1      664.82      565.94     40.54 o 
  -4   1   1     5613.42     5427.43    175.35 o 
  -3   1   1     5680.73     5653.27     91.25 o 
  -2   1   1     1749.36     1776.89     41.65 o 
  -1   1   1     9255.24     9276.31    114.65 o 
   0   1   1     4874.63     5251.96     89.91 o 
   1   1   1        0.95       -8.62      8.62 o 
   2   1   1     3319.00     3381.06     80.76 o 
   3   1   1      374.45      363.57     28.24 o 
   4   1   1     3007.05     2918.06     82.74 o 
   5   1   1     1867.03     1857.73     74.64 o 
   6   1   1        1.72        3.04     29.00 o 
   7   1   1      576.91      593.32     56.63 o 
   8   1   1      625.52      666.44    102.24 o 
   9   1   1      170.67      103.10     76.20 o 
 -10   2   1       24.19       31.47     39.47 o 
  -9   2   1      103.20       69.02     37.18 o 
  -8   2   1        2.33      -18.11     29.57 o 
  -7   2   1      410.98      366.52     60.23 o 
  -6   2   1     3981.54     4147.67    110.60 o 
  -5   2   1     1529.67     1453.29     60.87 o 
  -4   2   1      930.33      830.98     39.67 o 
  -3   2   1     2472.69     2452.57     52.18 o 
  -2   2   1    46344.62    44721.14    389.59 o 
  -1   2   1      239.07      233.11     18.75 o 
   0   2   1      133.73      112.22     26.47 o 
   1   2   1     1179.25     1143.60     68.65 o 
   2   2   1     9926.93     9796.17    114.11 o 
   3   2   1    12728.26    13332.42    159.95 o 
   4   2   1     1322.37     1425.03     60.30 o 
   5   2   1     1518.51     1635.46     72.20 o 
   6   2   1      827.02      847.31     61.39 o 
   7   2   1      423.00      367.46     79.67 o 
   8   2   1       21.97      -39.23     53.37 o 
   9   2   1       27.64       76.37     78.20 o 
 -10   3   1       10.05       33.75     37.12 o 
  -9   3   1       15.56       37.85     35.45 o 
  -8   3   1     1033.20     1034.77     67.58 o 
  -7   3   1     1907.52     1857.73     82.35 o 
  -6   3   1       47.10       44.53     23.04 o 
  -5   3   1     5299.57     5042.28     68.86 o 
  -4   3   1     1739.70     1685.97     39.32 o 
  -3   3   1     3984.46     3785.80     56.47 o 
  -2   3   1     1071.48     1064.50     37.30 o 
  -1   3   1      217.67      179.06     16.70 o 
   0   3   1     1152.06     1039.40     70.69 o 
   1   3   1     6080.81     6390.26    279.85 o 
   2   3   1       56.36       42.60     13.50 o 
   3   3   1     1213.20     1238.03     98.85 o 
   4   3   1     2401.67     2373.09     76.64 o 
   5   3   1      769.57      706.11     91.82 o 
   6   3   1      244.80      192.32     71.08 o 
   7   3   1        2.25        6.42     55.63 o 
   8   3   1      102.56      171.15     81.93 o 
 -11   4   1       44.58       66.12     45.53 o 
 -10   4   1       31.48       59.59     34.98 o 
  -9   4   1      131.80      135.58     37.61 o 
  -8   4   1       11.00       -6.26     27.05 o 
  -7   4   1      681.72      631.23     49.48 o 
  -6   4   1     5687.08     5466.57     88.80 o 
  -5   4   1       17.52       19.27     14.36 o 
  -4   4   1     2845.39     2826.36     55.18 o 
  -3   4   1      731.30      696.81     36.50 o 
  -2   4   1     2564.52     2460.97     62.27 o 
  -1   4   1    10050.42    10077.65    107.46 o 
   0   4   1     3403.40     3553.49     73.38 o 
   1   4   1     5120.43     5358.02    198.83 o 
   2   4   1     4279.48     4175.81     77.08 o 
   3   4   1     1935.48     1884.57     59.75 o 
   4   4   1        9.05       20.74     43.31 o 
   5   4   1       80.75      120.90     57.02 o 
   6   4   1       38.51       58.67     55.80 o 
   7   4   1      514.06      540.60     98.59 o 
   8   4   1       81.59      228.69     86.96 o 
 -11   5   1      187.35      230.86     73.86 o 
 -10   5   1        0.11      -28.92     31.62 o 
  -9   5   1      667.42      603.58     57.71 o 
  -8   5   1      865.34      839.37     59.89 o 
  -7   5   1      655.15      661.27     50.39 o 
  -6   5   1        1.85       -4.71     16.12 o 
  -5   5   1      611.51      583.07     38.43 o 
  -4   5   1     1420.56     1341.72     54.43 o 
  -3   5   1     2412.39     2291.92     68.19 o 
  -2   5   1     1462.71     1355.15    103.01 o 
  -1   5   1      442.13      389.20     23.28 o 
   0   5   1     4774.77     4671.75     77.16 o 
   1   5   1     9001.84     9525.91    241.66 o 
   2   5   1       16.33       20.75     27.03 o 
   3   5   1      655.62      627.21     51.22 o 
   4   5   1      263.50      224.93     41.29 o 
   5   5   1      547.46      452.08     83.40 o 
   6   5   1      342.64      354.53     90.26 o 
   7   5   1       26.50       66.39     73.34 o 
 -11   6   1       24.51       87.13     58.76 o 
 -10   6   1      257.83      291.78     69.60 o 
  -9   6   1      131.08      137.04     58.06 o 
  -8   6   1       11.73       16.55     29.08 o 
  -7   6   1       13.15       -5.40     24.74 o 
  -6   6   1      347.19      280.35     32.86 o 
  -5   6   1     4946.89     4891.63    112.68 o 
  -4   6   1     4077.10     3823.40    159.82 o 
  -3   6   1       82.98       40.92     16.42 o 
  -2   6   1     8641.12     8678.36    103.62 o 
  -1   6   1     1326.61     1104.49     39.72 o 
   0   6   1      171.71      210.82     21.43 o 
   1   6   1      215.05      193.28     21.58 o 
   2   6   1       18.94       31.77     28.42 o 
   3   6   1      596.08      548.61     52.37 o 
   4   6   1     1067.81     1055.06     71.00 o 
   5   6   1      132.06       89.65     65.87 o 
   6   6   1      173.23      152.49     79.24 o 
   7   6   1      271.93      309.40     90.95 o 
 -11   7   1       74.55      136.26     69.52 o 
 -10   7   1        4.26       -5.55     52.07 o 
  -9   7   1      121.34      137.82     57.28 o 
  -8   7   1      437.37      498.68     80.80 o 
  -7   7   1      552.11      602.74     78.46 o 
  -6   7   1     1829.99     1765.85     74.53 o 
  -5   7   1       40.65       24.00     24.10 o 
  -4   7   1     4598.35     4762.82    142.16 o 
  -3   7   1     5641.06     5480.96    176.87 o 
  -2   7   1      495.61      452.89     29.83 o 
  -1   7   1      181.80      181.23     22.16 o 
   0   7   1      287.72      268.58     24.41 o 
   1   7   1     2094.42     2070.05     87.03 o 
   2   7   1     1329.07     1376.30     76.07 o 
   3   7   1        1.35       -8.90     31.81 o 
   4   7   1      491.14      471.90     55.37 o 
   5   7   1      179.02      249.78     72.81 o 
   6   7   1      107.97      191.80     74.81 o 
 -11   8   1        0.38        0.43     63.09 o 
 -10   8   1       15.55      -38.88     48.60 o 
  -9   8   1      392.64      404.08     84.97 o 
  -8   8   1      810.42      791.68     95.03 o 
  -7   8   1       85.20       39.23     47.13 o 
  -6   8   1     1819.91     1646.06     77.40 o 
  -5   8   1     1555.52     1468.65     71.80 o 
  -4   8   1      695.16      656.37     50.32 o 
  -3   8   1      314.97      329.21     28.42 o 
  -2   8   1      208.01      172.81     24.28 o 
  -1   8   1     1858.88     1861.52     57.23 o 
   0   8   1     1947.88     1949.80     92.47 o 
   1   8   1     1341.62     1289.59     75.85 o 
   2   8   1      123.23      117.60     36.34 o 
   3   8   1     2794.46     2799.80    118.04 o 
   4   8   1      214.89      292.85     54.22 o 
   5   8   1        2.91       12.67     64.57 o 
 -10   9   1      175.52      127.32     64.83 o 
  -9   9   1       70.42       74.20     62.66 o 
  -8   9   1      653.78      669.39     91.91 o 
  -7   9   1     1064.96     1073.27     67.50 o 
  -6   9   1      101.33       72.08     40.31 o 
  -5   9   1        0.27      -24.63     26.56 o 
  -4   9   1      220.51      200.59     38.23 o 
  -3   9   1      372.17      385.87     42.22 o 
  -2   9   1     2302.28     2410.29     69.10 o 
  -1   9   1      991.75      989.09     66.97 o 
   0   9   1      576.10      591.39     56.57 o 
   1   9   1     1545.20     1691.48     91.44 o 
   2   9   1      500.48      523.42     58.14 o 
   3   9   1       76.76       52.28     39.39 o 
   4   9   1       24.32       29.25     54.16 o 
   5   9   1        4.41       -4.43     71.60 o 
 -10  10   1       62.37       90.69     65.70 o 
  -9  10   1      347.59      395.93     81.41 o 
  -8  10   1      540.99      520.03     84.88 o 
  -7  10   1       58.75       85.44     34.38 o 
  -6  10   1      625.51      564.28     90.69 o 
  -5  10   1      732.53      597.55     56.22 o 
  -4  10   1     1375.47     1367.73     77.50 o 
  -3  10   1      737.54      767.51     59.62 o 
  -2  10   1        1.33      -19.09     52.42 o 
  -1  10   1     1965.30     2027.45    147.37 o 
   0  10   1      375.06      376.06     52.80 o 
   1  10   1       14.35       30.82     36.29 o 
   2  10   1      109.37       86.27     45.37 o 
   3  10   1        0.03      -21.93     40.12 o 
   4  10   1       83.04      100.59     65.96 o 
 -10  11   1       11.37       -4.43     59.45 o 
  -9  11   1        4.84       19.35     51.03 o 
  -8  11   1       43.47       22.04     55.46 o 
  -7  11   1        2.31      -12.85     34.82 o 
  -6  11   1      538.00      569.62     79.28 o 
  -5  11   1      788.84      746.23     64.58 o 
  -4  11   1      105.16       90.98     34.52 o 
  -3  11   1     2391.93     2481.87    163.59 o 
  -2  11   1      501.60      554.66     93.30 o 
  -1  11   1       53.39        5.90     54.24 o 
   0  11   1      257.19      207.34     75.51 o 
   1  11   1       84.33       55.28     59.45 o 
   2  11   1      231.28      273.50     55.74 o 
   3  11   1      176.71      216.76     54.45 o 
  -9  12   1        3.66      -10.07     62.83 o 
  -8  12   1      181.83      151.62     69.00 o 
  -7  12   1      209.02      155.84     45.55 o 
  -6  12   1        0.33      -11.25     33.40 o 
  -5  12   1      524.22      606.41     63.16 o 
  -4  12   1     1062.08     1114.44    121.24 o 
  -3  12   1      448.37      365.20     84.88 o 
  -2  12   1      211.57      184.60     68.22 o 
  -1  12   1       85.49      167.33     71.60 o 
   0  12   1      135.50       89.39     67.52 o 
   1  12   1      252.98      285.10     76.03 o 
   2  12   1       41.43       51.81     68.82 o 
  -8  13   1        5.39        7.72     63.01 o 
  -7  13   1      267.13      298.30     55.57 o 
  -6  13   1      348.84      418.92     85.49 o 
  -5  13   1       12.13        7.12     56.06 o 
  -4  13   1      147.89      172.19     71.77 o 
  -3  13   1       51.54       52.94     60.32 o 
  -2  13   1      154.35       62.40     65.79 o 
  -1  13   1      525.94      446.96     94.43 o 
   0  13   1      131.09      132.44     73.42 o 
  -7  14   1      163.17      130.88     75.42 o 
  -6  14   1       77.75       47.91     70.65 o 
  -5  14   1       73.60       67.09     63.70 o 
  -4  14   1       10.87       10.50     70.47 o 
  -3  14   1      263.43      208.72     82.01 o 
  -2  14   1       88.05       98.94     76.98 o 
  -1  14   1       60.02       94.95     72.90 o 
   1 -14   2      526.09      472.39     97.98 o 
   2 -14   2       30.88      -12.06     70.82 o 
   3 -14   2      219.38      189.28     84.36 o 
   4 -14   2       38.18       35.06     64.05 o 
   5 -14   2       70.40       80.63     74.12 o 
   6 -14   2       61.74       80.59     52.60 o 
  -1 -13   2      472.22      489.22    100.85 o 
   0 -13   2       74.66      -38.71     55.54 o 
   1 -13   2       48.24       28.55     59.45 o 
   2 -13   2       41.75       34.80     58.15 o 
   3 -13   2       98.87      120.90     69.78 o 
   4 -13   2       79.74      115.34     45.43 o 
   5 -13   2       47.84       40.25     45.65 o 
   6 -13   2     1005.77     1208.78     92.85 o 
   7 -13   2      364.99      435.39     62.95 o 
   8 -13   2        4.55       55.11     70.91 o 
  -2 -12   2       53.13       24.13     58.49 o 
  -1 -12   2       40.32       27.69     56.59 o 
   0 -12   2       28.34       -0.87     52.25 o 
   1 -12   2      240.18      255.24     70.73 o 
   2 -12   2      748.26      786.90    108.57 o 
   3 -12   2      214.48      203.85     48.25 o 
   4 -12   2     2463.08     2808.19    175.75 o 
   5 -12   2     2051.19     2316.07    117.87 o 
   6 -12   2      475.78      471.18     61.13 o 
   7 -12   2      228.88      227.72     48.03 o 
   8 -12   2      196.26       97.38     64.83 o 
  -3 -11   2      494.55      428.47     89.91 o 
  -2 -11   2       21.37        0.52     57.19 o 
  -1 -11   2      465.60      493.65     86.87 o 
   0 -11   2     1364.06     1583.53    138.77 o 
   1 -11   2      793.20      738.04     99.11 o 
   2 -11   2      418.65      428.30     54.49 o 
   3 -11   2     2105.73     2157.72    104.44 o 
   4 -11   2     1640.30     1721.90    122.11 o 
   5 -11   2        0.87      -18.64     33.94 o 
   6 -11   2       34.07       33.14     34.64 o 
   7 -11   2       26.36       36.08     39.61 o 
   8 -11   2      109.94      155.78     65.52 o 
   9 -11   2        0.11      -12.67     57.11 o 
  -5 -10   2      109.32      134.00     72.12 o 
  -4 -10   2      329.61      422.48     84.53 o 
  -3 -10   2       23.39        4.02     39.08 o 
  -2 -10   2      642.94      612.20     91.73 o 
  -1 -10   2      214.78      263.14     63.96 o 
   0 -10   2      454.41      395.75     76.81 o 
   1 -10   2      577.52      562.57     55.82 o 
   2 -10   2      360.92      322.73     45.98 o 
   3 -10   2      219.26      174.66     42.24 o 
   4 -10   2        1.87      -26.13     31.66 o 
   5 -10   2       27.63       26.37     34.19 o 
   6 -10   2      240.88      246.46     45.22 o 
   7 -10   2      367.76      376.41     51.11 o 
   8 -10   2       56.40       77.85     57.19 o 
   9 -10   2      835.85      880.72    120.20 o 
  -5  -9   2        1.87        9.72     60.49 o 
  -4  -9   2        5.36       28.21     40.06 o 
  -3  -9   2        8.90       34.01     38.28 o 
  -2  -9   2     1490.46     1465.82     81.03 o 
  -1  -9   2     2246.70     2321.60     93.96 o 
   0  -9   2      690.78      611.73     54.26 o 
   1  -9   2     1182.56     1173.16     71.09 o 
   2  -9   2     2013.20     1950.84    160.30 o 
   3  -9   2        3.30       10.48     30.94 o 
   4  -9   2     2927.55     2877.27    110.13 o 
   5  -9   2     2590.57     2654.15    108.16 o 
   6  -9   2      144.87      117.99     36.56 o 
   7  -9   2     1146.52     1331.93    132.18 o 
   8  -9   2     1191.77     1428.87    137.56 o 
   9  -9   2      688.44      570.54     97.29 o 
  10  -9   2        4.09       26.73     60.93 o 
  -6  -8   2      329.29      399.31     90.43 o 
  -5  -8   2       11.26       -5.73     50.34 o 
  -4  -8   2      855.04      865.69     69.48 o 
  -3  -8   2     3460.96     3567.25    123.96 o 
  -2  -8   2     4960.34     4939.83    136.83 o 
  -1  -8   2      405.82      344.33     35.10 o 
   0  -8   2     1859.94     1812.47     60.85 o 
   1  -8   2     2554.04     2499.96     94.76 o 
   2  -8   2        9.89       25.70     25.96 o 
   3  -8   2      968.55      921.16     61.70 o 
   4  -8   2       97.45       75.92     34.58 o 
   5  -8   2      414.67      431.15     48.08 o 
   6  -8   2     1492.20     1491.99     82.80 o 
   7  -8   2       31.00       39.40     48.95 o 
   8  -8   2        0.50        8.33     47.82 o 
   9  -8   2       65.76       51.12     56.33 o 
  10  -8   2      106.64      165.33     73.77 o 
  -7  -7   2      379.10      360.52     87.22 o 
  -6  -7   2       41.45       82.10     65.35 o 
  -5  -7   2      865.73      834.38    103.80 o 
  -4  -7   2     1906.88     1929.46     92.75 o 
  -3  -7   2      176.71      126.02     36.26 o 
  -2  -7   2      210.44      233.03     31.54 o 
  -1  -7   2        3.65       -0.40     21.68 o 
   0  -7   2      130.56      143.73     34.04 o 
   1  -7   2      906.41      865.08     35.13 o 
   2  -7   2      393.04      317.91     39.12 o 
   3  -7   2     5022.43     5231.82    130.49 o 
   4  -7   2     2684.66     2631.54     94.16 o 
   5  -7   2       91.62       68.22     29.24 o 
   6  -7   2      541.98      576.39     49.09 o 
   7  -7   2      846.28      879.25    100.15 o 
   8  -7   2        5.94       27.60     44.52 o 
   9  -7   2      367.50      382.30     77.59 o 
  10  -7   2      140.74      144.41     63.27 o 
  -7  -6   2       36.28       89.65     72.90 o 
  -6  -6   2      493.56      468.57     83.40 o 
  -5  -6   2       57.30       20.74     55.37 o 
  -4  -6   2      104.26       96.53     34.38 o 
  -3  -6   2       60.04       52.13     23.94 o 
  -2  -6   2      999.34      943.10     45.87 o 
  -1  -6   2     1302.33     1254.76     49.07 o 
   0  -6   2      428.72      437.69     30.18 o 
   1  -6   2     7995.64     7656.70    114.69 o 
   2  -6   2    19579.10    20041.37    244.99 o 
   3  -6   2     4546.76     4594.14    115.24 o 
   4  -6   2      470.21      478.02     42.24 o 
   5  -6   2     2505.23     2425.69     58.39 o 
   6  -6   2      212.23      142.51     48.60 o 
   7  -6   2       80.37       46.61     42.53 o 
   8  -6   2      148.32       98.76     51.12 o 
   9  -6   2        0.53      -42.18     42.18 o 
  10  -6   2       76.00       96.33     65.52 o 
  -8  -5   2      155.36      193.02     79.15 o 
  -7  -5   2       10.76       26.99     65.26 o 
  -6  -5   2      249.99      242.05     66.39 o 
  -5  -5   2      197.75      140.54     36.19 o 
  -4  -5   2      307.88      284.76     31.33 o 
  -3  -5   2     4885.50     4561.96     90.91 o 
  -2  -5   2     2002.05     1824.40     57.56 o 
  -1  -5   2     2265.20     2228.43     59.70 o 
   0  -5   2    12582.49    12237.35    236.82 o 
   1  -5   2    10644.91    10323.62    204.10 o 
   2  -5   2     2043.38     2148.63     73.04 o 
   3  -5   2     1639.72     1654.47     65.60 o 
   4  -5   2      820.88      817.14     32.10 o 
   5  -5   2      143.57      144.25     20.15 o 
   6  -5   2       19.10        2.84     24.99 o 
   7  -5   2      713.27      712.57     99.24 o 
   8  -5   2      749.70      763.73     91.65 o 
   9  -5   2      271.28      237.02     63.09 o 
  10  -5   2        6.68       42.87     61.71 o 
  -9  -4   2       15.26       16.23     63.96 o 
  -8  -4   2       34.44       64.92     70.04 o 
  -7  -4   2      454.29      398.70     83.32 o 
  -6  -4   2       77.54       71.56     35.85 o 
  -5  -4   2      479.58      411.67     33.41 o 
  -4  -4   2      625.96      549.74     37.27 o 
  -3  -4   2        5.41       10.34     17.49 o 
  -2  -4   2    11001.77    11169.79    249.35 o 
  -1  -4   2     4571.28     4367.21     90.94 o 
   0  -4   2      465.45      415.14     29.45 o 
   1  -4   2     1303.98     1343.24     53.85 o 
   2  -4   2     2537.18     2785.05     76.30 o 
   3  -4   2     2602.74     2596.72     49.36 o 
   4  -4   2      219.12      202.32     19.75 o 
   5  -4   2      215.35      176.41     28.55 o 
   6  -4   2     3052.41     3117.51     98.77 o 
   7  -4   2     3045.96     2929.42    103.61 o 
   8  -4   2      115.24      102.24     46.56 o 
   9  -4   2       73.78      137.15     43.57 o 
  10  -4   2      205.88      241.70     76.29 o 
  -9  -3   2       54.33      100.67     69.34 o 
  -8  -3   2       49.56       55.37     60.49 o 
  -7  -3   2      116.74       81.41     28.32 o 
  -6  -3   2       15.60        7.52     22.95 o 
  -5  -3   2      738.48      740.77     33.79 o 
  -4  -3   2     2165.59     2025.46     63.82 o 
  -3  -3   2     2624.15     2435.98     57.85 o 
  -2  -3   2     1225.06     1213.95     39.44 o 
  -1  -3   2     5680.63     5732.68    120.88 o 
   0  -3   2      155.15      129.62     13.86 o 
   1  -3   2     3992.66     4137.98    112.74 o 
   2  -3   2     8927.61     9519.40    167.60 o 
   3  -3   2     1417.41     1523.24     51.18 o 
   4  -3   2     8181.28     8501.30    147.58 o 
   5  -3   2     7358.71     7605.38    167.59 o 
   6  -3   2     1135.38     1075.31     62.45 o 
   7  -3   2       22.28        7.08     36.80 o 
   8  -3   2      218.98      178.58     40.94 o 
   9  -3   2       94.90       78.79     40.58 o 
  10  -3   2        3.48       56.38     42.47 o 
  -9  -2   2       58.87       43.65     64.48 o 
  -8  -2   2       40.40       23.68     30.99 o 
  -7  -2   2       85.18       83.48     31.92 o 
  -6  -2   2     5986.63     6464.64    199.30 o 
  -5  -2   2     2628.52     2654.54     81.01 o 
  -4  -2   2       29.70       21.51     14.19 o 
  -3  -2   2     2278.81     2371.94     51.40 o 
  -2  -2   2    10851.36    11010.71    105.26 o 
  -1  -2   2      440.96      435.37     21.65 o 
   0  -2   2    16924.90    17717.23    445.26 o 
   1  -2   2      890.45      929.95     36.80 o 
   2  -2   2     4020.04     4125.39     77.92 o 
   3  -2   2     5978.24     6117.79    108.19 o 
   4  -2   2     6049.50     6453.40    124.19 o 
   5  -2   2      371.53      287.22     34.13 o 
   6  -2   2       41.43       52.03     29.11 o 
   7  -2   2      538.11      526.46     52.24 o 
   8  -2   2      137.58      108.70     38.77 o 
   9  -2   2       59.97       38.58     39.92 o 
  10  -2   2       92.27       60.75     74.98 o 
 -10  -1   2       89.61      134.61     74.20 o 
  -9  -1   2       18.73       77.44     33.10 o 
  -8  -1   2     1756.88     1766.39     94.40 o 
  -7  -1   2     2752.66     2941.54    150.27 o 
  -6  -1   2     1964.67     1966.69     85.00 o 
  -5  -1   2       77.80       60.77     15.44 o 
  -4  -1   2      505.82      460.27     22.66 o 
  -3  -1   2       44.57       36.73     11.05 o 
  -2  -1   2       15.27       11.54     12.11 o 
  -1  -1   2       26.28       25.00      9.42 o 
   0  -1   2      965.57      849.13     48.08 o 
   1  -1   2    37761.16    36023.93    574.36 o 
   2  -1   2     3029.36     3040.94     70.40 o 
   3  -1   2     1577.49     1679.08     58.05 o 
   4  -1   2      956.74      848.34     47.15 o 
   5  -1   2       49.10       64.14     24.88 o 
   6  -1   2      927.75      981.05     62.87 o 
   7  -1   2      606.00      670.09     58.19 o 
   8  -1   2       12.56       30.70     35.36 o 
   9  -1   2      498.34      592.93    100.07 o 
 -10   0   2       53.83       59.64     46.93 o 
  -9   0   2      242.41      253.03     74.51 o 
  -8   0   2      600.41      611.31     59.20 o 
  -7   0   2      208.62      144.64     34.77 o 
  -6   0   2      610.15      583.38     47.57 o 
  -5   0   2      282.48      232.83     37.93 o 
  -4   0   2     2843.67     2903.88     78.88 o 
  -3   0   2     1211.94     1260.87     56.11 o 
  -2   0   2    33918.27    32963.99   1687.77 o 
  -1   0   2     4790.11     5343.70     99.81 o 
   0   0   2     3591.32     3585.33    117.34 o 
   1   0   2     1119.50     1228.03     39.82 o 
   2   0   2     6841.97     7493.02    108.71 o 
   3   0   2     1910.23     1987.26     63.48 o 
   4   0   2      320.02      319.51     32.57 o 
   5   0   2     1697.28     1644.74     95.60 o 
   6   0   2      161.44      124.37     47.04 o 
   7   0   2     1043.02     1083.21     72.17 o 
   8   0   2      621.57      694.74    101.98 o 
   9   0   2       77.19      109.09     71.60 o 
 -10   1   2        4.85       48.34     62.44 o 
  -9   1   2      280.68      229.94     46.51 o 
  -8   1   2      174.62      185.15     39.08 o 
  -7   1   2      298.23      260.22     39.07 o 
  -6   1   2     1458.80     1471.68     70.50 o 
  -5   1   2      711.50      651.48     86.18 o 
  -4   1   2       18.15        6.59     16.11 o 
  -3   1   2    61107.48    60126.10    370.68 o 
  -2   1   2    33520.80    33382.31    322.50 o 
  -1   1   2       81.17      101.10     12.52 o 
   0   1   2    12895.58    12746.26    115.93 o 
   1   1   2    14774.17    15422.33    137.98 o 
   2   1   2     4981.08     5189.52     90.61 o 
   3   1   2       17.44       18.24     17.77 o 
   4   1   2      423.44      402.68     62.40 o 
   5   1   2     1077.12     1008.68     58.83 o 
   6   1   2      172.86      186.19     36.67 o 
   7   1   2      345.73      311.05     86.70 o 
   8   1   2        7.56      -10.59     56.93 o 
   9   1   2        2.57        3.99     69.43 o 
 -10   2   2      261.25      264.10     51.64 o 
  -9   2   2       35.22       55.74     36.66 o 
  -8   2   2       22.54        3.40     28.60 o 
  -7   2   2      575.38      579.43     52.00 o 
  -6   2   2       31.65       25.06     21.60 o 
  -5   2   2     1666.01     1501.23     60.80 o 
  -4   2   2     5232.17     4978.73     63.09 o 
  -3   2   2     3827.35     3601.44     72.16 o 
  -2   2   2     1659.16     1683.08     62.31 o 
  -1   2   2        2.24        6.68     15.10 o 
   0   2   2     8609.89     8352.46    152.49 o 
   1   2   2     9727.33     9773.92    149.14 o 
   2   2   2       54.58       57.57     15.96 o 
   3   2   2     8208.00     8830.97    278.63 o 
   4   2   2     3923.29     4194.18    100.66 o 
   5   2   2      497.10      510.94     45.91 o 
   6   2   2     1278.77     1355.80    129.66 o 
   7   2   2      105.58      170.54     70.04 o 
   8   2   2       39.32       57.02     62.92 o 
 -11   3   2       11.40        7.66     40.04 o 
 -10   3   2        0.97        6.63     34.40 o 
  -9   3   2      280.00      272.14     47.10 o 
  -8   3   2       38.65       41.35     29.60 o 
  -7   3   2     1522.10     1370.03     69.41 o 
  -6   3   2      500.46      478.90     40.93 o 
  -5   3   2      314.73      295.06     20.54 o 
  -4   3   2     1543.49     1509.97     66.10 o 
  -3   3   2     3341.22     3487.31    105.79 o 
  -2   3   2    11652.96    11875.34    173.92 o 
  -1   3   2     7118.42     7003.84    333.66 o 
   0   3   2        2.30       -1.39     26.12 o 
   1   3   2     6014.97     5934.38    173.66 o 
   2   3   2    13301.84    12667.37    296.81 o 
   3   3   2     5641.92     5777.36    100.64 o 
   4   3   2       10.52        9.61     32.15 o 
   5   3   2     1228.36     1097.95    112.56 o 
   6   3   2      492.41      347.50     80.89 o 
   7   3   2       83.41      121.07     75.77 o 
   8   3   2       22.48      104.06     72.99 o 
 -11   4   2        4.74        0.03     40.67 o 
 -10   4   2      200.23      227.72     46.48 o 
  -9   4   2      657.27      612.63     57.39 o 
  -8   4   2     2194.41     2240.68     94.30 o 
  -7   4   2      129.66      108.56     28.70 o 
  -6   4   2     4298.92     4141.13    149.42 o 
  -5   4   2     1313.57     1234.76     59.44 o 
  -4   4   2      283.39      262.08     27.77 o 
  -3   4   2     1424.94     1331.15     67.87 o 
  -2   4   2     7328.58     7809.42    141.72 o 
  -1   4   2      610.86      661.77     85.66 o 
   0   4   2    13015.95    13442.39    246.48 o 
   1   4   2    12544.29    13410.79    282.75 o 
   2   4   2      718.84      561.14     86.14 o 
   3   4   2      163.31      158.73     53.90 o 
   4   4   2        0.42       11.80     48.77 o 
   5   4   2       29.80        4.86     52.59 o 
   6   4   2        1.02       23.43     56.24 o 
   7   4   2      615.90      631.38    113.00 o 
   8   4   2      149.54      269.39     95.47 o 
 -11   5   2      340.56      393.50     86.70 o 
 -10   5   2      849.22      850.00     72.77 o 
  -9   5   2      696.97      736.00     62.74 o 
  -8   5   2       71.96       47.25     42.22 o 
  -7   5   2     1358.48     1299.47     75.98 o 
  -6   5   2       32.19       34.43     20.47 o 
  -5   5   2        4.89       -8.29     18.85 o 
  -4   5   2       21.71       25.61     19.33 o 
  -3   5   2     3061.33     3113.16    107.36 o 
  -2   5   2     4501.07     4378.14     80.02 o 
  -1   5   2     5007.90     5222.21    115.64 o 
   0   5   2       74.55       93.56     44.44 o 
   1   5   2      777.41      718.69     74.38 o 
   2   5   2      338.80      342.72     63.88 o 
   3   5   2     1595.91     1659.90    128.10 o 
   4   5   2      931.87      926.81    104.67 o 
   5   5   2       15.36        3.73     62.05 o 
   6   5   2      931.56      966.73    125.58 o 
   7   5   2      461.44      652.21    117.42 o 
 -11   6   2       97.77      156.04     70.56 o 
 -10   6   2        5.26       -6.08     51.38 o 
  -9   6   2        1.25      -16.32     29.91 o 
  -8   6   2       79.08       55.66     29.03 o 
  -7   6   2        0.50       28.81     39.84 o 
  -6   6   2      299.23      251.17     32.53 o 
  -5   6   2     1598.37     1458.98     93.95 o 
  -4   6   2     8443.91     8170.84    143.58 o 
  -3   6   2     1622.61     1462.42     48.92 o 
  -2   6   2      855.82      889.26     40.60 o 
  -1   6   2     5505.27     5218.92     86.66 o 
   0   6   2     1523.10     1493.27     99.11 o 
   1   6   2      267.30      257.76     54.76 o 
   2   6   2     2079.12     1945.87    131.83 o 
   3   6   2      112.58       61.71     55.20 o 
   4   6   2       37.00       70.60     38.46 o 
   5   6   2     1606.79     1705.64    153.53 o 
   6   6   2      245.15      172.45     75.42 o 
 -11   7   2       60.27        0.78     56.06 o 
 -10   7   2        0.24        4.77     46.61 o 
  -9   7   2      297.53      287.18     69.95 o 
  -8   7   2      331.66      367.81     72.12 o 
  -7   7   2      610.18      701.33     83.06 o 
  -6   7   2     3358.18     3264.50     99.63 o 
  -5   7   2     7609.92     7693.80    154.61 o 
  -4   7   2      914.86      886.96     52.36 o 
  -3   7   2     2360.97     2380.65     93.57 o 
  -2   7   2     4437.46     4455.55     80.94 o 
  -1   7   2      370.79      355.79     25.77 o 
   0   7   2        1.64       -0.87     39.84 o 
   1   7   2       35.36       31.01     30.23 o 
   2   7   2      352.80      341.83     49.84 o 
   3   7   2      447.48      559.24     60.58 o 
   4   7   2      107.31       82.49     39.18 o 
   5   7   2       21.67        1.48     59.71 o 
   6   7   2       19.48       62.14     72.21 o 
 -11   8   2       26.99       11.20     55.63 o 
 -10   8   2       95.37       76.55     55.46 o 
  -9   8   2        0.45      -19.96     49.56 o 
  -8   8   2      404.15      400.61     75.07 o 
  -7   8   2     2532.08     2521.53    151.53 o 
  -6   8   2      684.14      619.31     51.60 o 
  -5   8   2       12.61       15.62     25.01 o 
  -4   8   2      228.45      206.06     25.68 o 
  -3   8   2       29.29       36.76     19.46 o 
  -2   8   2      704.26      750.62     38.93 o 
  -1   8   2       43.73       26.23     44.96 o 
   0   8   2     1828.29     1860.17     89.13 o 
   1   8   2     3847.24     3978.01    132.18 o 
   2   8   2      164.04      162.42     43.04 o 
   3   8   2      428.44      416.10     55.35 o 
   4   8   2      386.35      417.02     58.45 o 
   5   8   2       34.02      -21.96     66.48 o 
 -10   9   2      145.83       61.62     63.36 o 
  -9   9   2      295.56      342.20     80.37 o 
  -8   9   2       51.40       70.91     48.08 o 
  -7   9   2        6.50       -8.42     35.89 o 
  -6   9   2       27.31       13.43     28.62 o 
  -5   9   2       63.34       48.53     28.06 o 
  -4   9   2     1100.36      980.23     61.51 o 
  -3   9   2       79.21       66.47     23.05 o 
  -2   9   2     1071.93     1072.63     66.71 o 
  -1   9   2     5532.88     5799.61    151.84 o 
   0   9   2     1812.11     1954.62    152.49 o 
   1   9   2       17.20        8.26     37.26 o 
   2   9   2      803.46      881.84     73.19 o 
   3   9   2      288.07      301.68     51.24 o 
   4   9   2       24.65       25.34     59.88 o 
 -10  10   2       54.59       15.01     62.92 o 
  -9  10   2      207.48      185.38     67.00 o 
  -8  10   2      718.70      652.12     95.03 o 
  -7  10   2       42.08       52.38     33.81 o 
  -6  10   2     1536.01     1520.51     83.56 o 
  -5  10   2      463.10      463.54     50.23 o 
  -4  10   2      166.15      120.01     35.94 o 
  -3  10   2     2487.78     2754.73    166.46 o 
  -2  10   2     2045.01     2093.32    149.01 o 
  -1  10   2      763.58      739.24     63.77 o 
   0  10   2      167.27      132.83     41.67 o 
   1  10   2      484.24      473.02     57.45 o 
   2  10   2       21.80       33.03     41.39 o 
   3  10   2        4.26       -3.57     44.30 o 
   4  10   2        0.09       18.05     60.93 o 
 -10  11   2       99.80       61.27     69.26 o 
  -9  11   2      337.72      294.56     77.68 o 
  -8  11   2        1.35       21.26     47.47 o 
  -7  11   2      111.92       93.43     38.60 o 
  -6  11   2       66.88       39.71     32.85 o 
  -5  11   2      552.57      621.99     59.00 o 
  -4  11   2     1018.88     1009.95    119.77 o 
  -3  11   2        2.44      -13.54     50.51 o 
  -2  11   2      116.17      173.84     70.82 o 
  -1  11   2       14.76       13.45     58.67 o 
   0  11   2       80.83       59.36     61.45 o 
   1  11   2      141.67      187.65     49.46 o 
   2  11   2       27.47       55.79     45.29 o 
   3  11   2      365.32      337.96     66.56 o 
  -9  12   2       14.46       29.77     65.18 o 
  -8  12   2       74.31      106.84     58.58 o 
  -7  12   2      720.85      727.02     68.79 o 
  -6  12   2      324.34      380.40     53.52 o 
  -5  12   2       34.36       -7.98     61.79 o 
  -4  12   2      338.95      224.17     77.33 o 
  -3  12   2      770.20      740.82    110.31 o 
  -2  12   2      145.66      129.23     74.29 o 
  -1  12   2      802.99      561.34     99.72 o 
   0  12   2      228.46      221.14     76.72 o 
   1  12   2      156.96      177.91     78.89 o 
  -8  13   2      555.41      631.90    105.27 o 
  -7  13   2       63.42       46.99     42.43 o 
  -6  13   2      487.73      428.73     86.44 o 
  -5  13   2      728.27      811.21    110.65 o 
  -4  13   2      133.80      134.09     73.86 o 
  -3  13   2      146.06      116.12     67.52 o 
  -2  13   2      139.99      144.94     80.37 o 
  -1  13   2       11.73       25.17     65.61 o 
   0  13   2      160.41      143.63     87.92 o 
  -7  14   2      110.51      195.62     81.75 o 
  -6  14   2       32.69       29.85     72.12 o 
  -5  14   2       11.93       32.02     62.83 o 
  -4  14   2        2.22       38.10     63.18 o 
  -3  14   2      120.27      154.48     84.53 o 
  -2  14   2      285.77      435.41    102.67 o 
   1 -14   3      293.59      227.90     85.40 o 
   2 -14   3      238.69      190.59     89.13 o 
   3 -14   3       35.20       14.32     67.09 o 
   4 -14   3      125.90      132.70     81.15 o 
   5 -14   3        0.45       37.49     49.13 o 
   6 -14   3      214.21      204.17     54.79 o 
  -1 -13   3      389.85      308.88     92.60 o 
   0 -13   3       94.27       96.77     74.64 o 
   1 -13   3       62.32       81.15     74.29 o 
   2 -13   3      157.98      191.02     80.11 o 
   3 -13   3        0.27       21.44     60.23 o 
   4 -13   3      451.04      468.86     63.72 o 
   5 -13   3      638.45      719.77     75.32 o 
   6 -13   3       24.70       22.55     44.68 o 
   7 -13   3      166.47      129.25     53.69 o 
  -3 -12   3      203.99      314.00     84.88 o 
  -2 -12   3      309.19      227.64     81.23 o 
  -1 -12   3       24.65      -14.93     59.62 o 
   0 -12   3       87.48       59.62     58.32 o 
   1 -12   3        0.11       -7.64     62.14 o 
   2 -12   3     2107.60     2019.73    158.65 o 
   3 -12   3     2173.04     2266.19    115.00 o 
   4 -12   3      151.31      171.73     49.00 o 
   5 -12   3      494.59      420.55     59.72 o 
   6 -12   3      579.74      584.10     66.22 o 
   7 -12   3       50.93       50.35     59.97 o 
   8 -12   3        0.46       54.07     65.70 o 
  -3 -11   3        2.46      -12.06     61.71 o 
  -2 -11   3       62.76       15.62     58.06 o 
  -1 -11   3      108.28       96.59     66.13 o 
   0 -11   3      634.73      544.16     88.44 o 
   1 -11   3      601.93      768.11     68.37 o 
   2 -11   3     1036.79     1106.26     80.75 o 
   3 -11   3       39.80      101.33     41.13 o 
   4 -11   3     1112.53     1220.96     85.98 o 
   5 -11   3       74.98      101.80     41.44 o 
   6 -11   3       92.69       84.21     39.42 o 
   7 -11   3        0.61       15.07     38.45 o 
   8 -11   3      197.12      207.77     76.29 o 
  -5 -10   3        1.29       29.07     68.56 o 
  -4 -10   3      171.91      218.10     74.03 o 
  -3 -10   3        9.48       14.41     56.67 o 
  -2 -10   3      789.22      688.23     97.29 o 
  -1 -10   3     1722.00     1637.77    135.22 o 
   0 -10   3      143.97       97.39     39.72 o 
   1 -10   3     1539.97     1481.03     86.55 o 
   2 -10   3     2641.92     2747.08    115.65 o 
   3 -10   3     1049.15      929.18     71.87 o 
   4 -10   3      197.27      146.68     40.33 o 
   5 -10   3      433.99      371.95     51.19 o 
   6 -10   3        1.21      -33.25     34.71 o 
   7 -10   3     1191.31     1165.04    129.23 o 
   8 -10   3      456.24      552.06     99.11 o 
   9 -10   3        3.67        6.08     61.97 o 
  -6  -9   3        0.14        1.39     69.69 o 
  -5  -9   3      108.37      173.14     64.74 o 
  -4  -9   3      379.82      317.07     68.35 o 
  -3  -9   3      568.62      624.46     61.37 o 
  -2  -9   3      971.47      895.41     67.77 o 
  -1  -9   3       21.44        3.44     35.80 o 
   0  -9   3     2933.07     3014.27    140.68 o 
   1  -9   3      667.23      654.75     58.94 o 
   2  -9   3      306.04      334.00     47.70 o 
   3  -9   3      578.96      545.29     55.02 o 
   4  -9   3       95.81       63.80     34.90 o 
   5  -9   3     1392.13     1414.73     82.56 o 
   6  -9   3     1049.76     1062.59     73.37 o 
   7  -9   3      138.33      148.67     61.79 o 
   8  -9   3      133.39      126.80     62.31 o 
   9  -9   3       86.40      138.17     71.17 o 
  -6  -8   3       19.64      107.18     69.69 o 
  -5  -8   3      369.27      347.93     76.98 o 
  -4  -8   3     1237.24     1232.23     79.04 o 
  -3  -8   3       30.03      -31.03     31.03 o 
  -2  -8   3     1844.05     1803.55     70.33 o 
  -1  -8   3      650.01      645.96     44.79 o 
   0  -8   3       69.43       39.74     22.98 o 
   1  -8   3      869.91      841.65     61.14 o 
   2  -8   3       38.09        7.44     29.67 o 
   3  -8   3     3027.70     3037.97    110.65 o 
   4  -8   3     1772.99     1702.79     84.34 o 
   5  -8   3       59.14       49.09     31.30 o 
   6  -8   3      252.53      272.64     43.55 o 
   7  -8   3     1172.39     1118.17    116.82 o 
   8  -8   3        4.50       -5.29     52.68 o 
   9  -8   3       41.21      159.17     69.52 o 
  -7  -7   3      310.00      299.16     86.35 o 
  -6  -7   3       52.96      121.94     69.34 o 
  -5  -7   3       40.22       31.42     59.62 o 
  -4  -7   3      829.49      807.01     64.61 o 
  -3  -7   3      846.45      828.73     51.10 o 
  -2  -7   3       92.99       94.29     26.43 o 
  -1  -7   3     1337.32     1273.10     53.09 o 
   0  -7   3      112.11      111.93     21.97 o 
   1  -7   3     4782.96     4784.01    127.79 o 
   2  -7   3     4160.66     3976.72    116.81 o 
   3  -7   3     1340.59     1563.28     76.91 o 
   4  -7   3     1667.03     1716.83     81.30 o 
   5  -7   3     3102.91     3039.71    106.14 o 
   6  -7   3      353.26      358.95     70.38 o 
   7  -7   3       37.78       49.30     45.13 o 
   8  -7   3      109.84       83.84     53.46 o 
   9  -7   3       66.33       60.32     55.28 o 
  10  -7   3      177.67      166.98     68.74 o 
  -8  -6   3      248.75      212.11     81.58 o 
  -7  -6   3       37.65       35.50     56.93 o 
  -6  -6   3      483.97      412.07     86.01 o 
  -5  -6   3     1812.33     1882.34    141.81 o 
  -4  -6   3      147.75      117.17     28.32 o 
  -3  -6   3      119.78      115.17     27.98 o 
  -2  -6   3      766.80      745.65     42.56 o 
  -1  -6   3     1426.52     1344.80     51.46 o 
   0  -6   3     6462.61     6715.84    159.82 o 
   1  -6   3     4313.39     4466.92    116.88 o 
   2  -6   3      312.22      263.19     37.29 o 
   3  -6   3     6055.10     6058.21    138.18 o 
   4  -6   3     1380.06     1204.92     64.24 o 
   5  -6   3       85.82      125.84     30.52 o 
   6  -6   3       16.29      -13.37     40.88 o 
   7  -6   3      134.46      138.25     53.20 o 
   8  -6   3      514.75      501.81     81.06 o 
   9  -6   3      149.68      184.60     65.52 o 
  10  -6   3        2.38       11.63     58.32 o 
  -8  -5   3       72.54      113.43     68.74 o 
  -7  -5   3      168.71      196.31     67.52 o 
  -6  -5   3       60.84       72.64     52.33 o 
  -5  -5   3        0.40        4.63     31.49 o 
  -4  -5   3      251.50      231.70     32.21 o 
  -3  -5   3      936.40      872.89     44.86 o 
  -2  -5   3     8687.05     9109.50    127.19 o 
  -1  -5   3     1502.31     1326.70     60.12 o 
   0  -5   3     1926.10     1900.40     48.96 o 
   1  -5   3     8059.76     8407.51    151.05 o 
   2  -5   3     1116.91      946.17     55.76 o 
   3  -5   3       99.53       80.78     15.54 o 
   4  -5   3      994.90     1003.12     38.04 o 
   5  -5   3      408.59      383.64     35.51 o 
   6  -5   3     1768.09     1827.20     77.18 o 
   7  -5   3      763.77      660.19     85.75 o 
   8  -5   3        2.20       26.04     49.99 o 
   9  -5   3      175.37      243.79     70.21 o 
  10  -5   3      229.49      264.96     79.76 o 
  -9  -4   3      122.04      106.14     81.06 o 
  -8  -4   3       69.33      142.07     75.07 o 
  -7  -4   3      144.02      148.06     59.80 o 
  -6  -4   3        0.18       -1.08     31.31 o 
  -5  -4   3      199.87      174.13     30.86 o 
  -4  -4   3     4287.22     4260.98     88.09 o 
  -3  -4   3     2144.74     2121.27     60.88 o 
  -2  -4   3      345.15      352.04     28.04 o 
  -1  -4   3     6204.17     6377.98    122.89 o 
   0  -4   3     9764.97    10040.97    227.81 o 
   1  -4   3       17.94        9.49     20.93 o 
   2  -4   3      262.28      268.26     20.44 o 
   3  -4   3       20.83        6.38     14.03 o 
   4  -4   3     2276.97     2344.15     73.88 o 
   5  -4   3     4958.87     4943.49    118.02 o 
   6  -4   3      210.00      209.08     34.71 o 
   7  -4   3      467.62      482.32     49.50 o 
   8  -4   3      716.36      768.47     64.76 o 
   9  -4   3       14.49       43.91     48.95 o 
  -9  -3   3        4.06       53.72     74.98 o 
  -8  -3   3       21.13       38.27     55.63 o 
  -7  -3   3        4.02      -11.29     35.80 o 
  -6  -3   3     2329.18     2215.39     95.31 o 
  -5  -3   3     1060.45     1013.85     45.24 o 
  -4  -3   3        5.45       -1.73     22.64 o 
  -3  -3   3     3518.18     3337.51     91.64 o 
  -2  -3   3     4387.37     4604.08     77.17 o 
  -1  -3   3        2.29       15.53     12.87 o 
   0  -3   3     1367.35     1424.07     56.54 o 
   1  -3   3      926.77      911.64     42.08 o 
   2  -3   3     4700.95     4800.00     90.42 o 
   3  -3   3     5409.14     5734.28    249.51 o 
   4  -3   3      702.34      685.29     46.15 o 
   5  -3   3     1675.21     1754.08     74.81 o 
   6  -3   3     1994.20     2118.90     90.02 o 
   7  -3   3      952.29     1009.07     68.70 o 
   8  -3   3       17.39       35.63     35.65 o 
   9  -3   3       21.57        1.68     39.50 o 
 -10  -2   3        0.04      -52.25     66.65 o 
  -9  -2   3       39.50      105.19     65.61 o 
  -8  -2   3      393.78      391.17     44.41 o 
  -7  -2   3      413.59      406.07     41.63 o 
  -6  -2   3       34.11       13.26     24.92 o 
  -5  -2   3     1641.67     1627.56     50.75 o 
  -4  -2   3    10459.09    11007.76    154.47 o 
  -3  -2   3      365.85      307.29     22.14 o 
  -2  -2   3     1149.22     1180.17     41.95 o 
  -1  -2   3      477.91      466.08     22.79 o 
   0  -2   3      356.12      383.69     60.40 o 
   1  -2   3    33309.09    32040.43    692.31 o 
   2  -2   3     1667.98     1620.10     57.66 o 
   3  -2   3     1326.03     1244.67     55.51 o 
   4  -2   3     1086.87     1093.32     60.49 o 
   5  -2   3      514.03      555.41     47.69 o 
   6  -2   3       25.68       28.79     26.78 o 
   7  -2   3      118.64      115.27     34.72 o 
   8  -2   3        2.13       -5.10     36.39 o 
   9  -2   3      184.14      249.25     78.98 o 
 -10  -1   3      126.53      118.38     78.20 o 
  -9  -1   3      312.37      378.82     45.81 o 
  -8  -1   3        0.91       21.45     29.69 o 
  -7  -1   3      657.74      627.13     46.68 o 
  -6  -1   3      399.51      346.10     34.88 o 
  -5  -1   3       87.11       94.65     24.78 o 
  -4  -1   3       50.55       39.04     18.33 o 
  -3  -1   3      146.78      125.77     17.37 o 
  -2  -1   3     1043.85     1093.09     59.97 o 
  -1  -1   3    18620.18    20944.58    275.81 o 
   0  -1   3      241.94      223.65     49.12 o 
   1  -1   3     2949.11     2977.51     66.96 o 
   2  -1   3    10774.26    11120.36    186.33 o 
   3  -1   3     5345.69     5379.93    111.45 o 
   4  -1   3      426.98      482.56     40.56 o 
   5  -1   3      993.96      940.31     58.50 o 
   6  -1   3       57.48       38.42     29.60 o 
   7  -1   3      753.74      823.85     65.70 o 
   8  -1   3      254.58      248.30     71.17 o 
   9  -1   3        5.86       58.84     73.08 o 
 -10   0   3        3.57       10.04     35.87 o 
  -9   0   3       57.69       72.63     39.75 o 
  -8   0   3     1697.61     1760.42     94.72 o 
  -7   0   3      592.82      617.35     55.81 o 
  -6   0   3      938.17      958.53     60.53 o 
  -5   0   3      155.86      175.26     29.12 o 
  -4   0   3     1517.74     1389.19     56.49 o 
  -3   0   3     7384.54     8384.12    105.34 o 
  -2   0   3     3066.72     3281.36    102.06 o 
  -1   0   3      992.67     1184.91     65.00 o 
   0   0   3      287.93      245.84     27.42 o 
   1   0   3    16149.35    17183.10    169.51 o 
   2   0   3       64.55       32.74     20.79 o 
   3   0   3       39.14       61.71     20.65 o 
   4   0   3        6.29       29.82     23.04 o 
   5   0   3     1657.81     1587.69     73.14 o 
   6   0   3     1073.92     1110.51     68.92 o 
   7   0   3       60.69      -13.89     59.45 o 
   8   0   3      131.24      210.55     80.97 o 
   9   0   3      122.32      127.06     71.95 o 
 -10   1   3      274.63      282.89     53.26 o 
  -9   1   3      134.07      124.78     41.99 o 
  -8   1   3        3.96       -7.00     29.19 o 
  -7   1   3       30.29       12.59     26.91 o 
  -6   1   3      402.81      357.03     38.92 o 
  -5   1   3     7491.24     7639.32    142.37 o 
  -4   1   3     6788.16     6934.56    123.62 o 
  -3   1   3      154.81      151.90     21.61 o 
  -2   1   3     9802.82    10894.59    127.15 o 
  -1   1   3    22957.45    28137.90    301.24 o 
   0   1   3       44.17       61.00     20.31 o 
   1   1   3      572.96      552.87     41.79 o 
   2   1   3      658.33      690.17     36.24 o 
   3   1   3     2386.52     2406.94     72.51 o 
   4   1   3     4136.83     4384.83    122.80 o 
   5   1   3      274.38      313.81     40.04 o 
   6   1   3      872.48      805.82    109.44 o 
   7   1   3      214.77      219.40     75.33 o 
   8   1   3       20.26       28.99     71.34 o 
 -11   2   3       33.56       60.55     45.23 o 
 -10   2   3       33.75       60.44     59.19 o 
  -9   2   3       15.50       11.23     30.56 o 
  -8   2   3       28.73       36.61     29.12 o 
  -7   2   3     1341.28     1336.40     72.59 o 
  -6   2   3     3420.33     3342.64    143.85 o 
  -5   2   3      290.53      295.69     33.05 o 
  -4   2   3     4870.04     4849.29     99.49 o 
  -3   2   3     5282.35     5615.43    137.82 o 
  -2   2   3      640.89      618.54     43.39 o 
  -1   2   3     3059.54     3268.98    113.26 o 
   0   2   3      740.70      721.72     50.47 o 
   1   2   3     6427.54     6566.04     87.41 o 
   2   2   3     5619.37     5662.82     92.81 o 
   3   2   3       25.38       17.90     20.66 o 
   4   2   3      415.09      401.16     38.34 o 
   5   2   3     1838.52     1859.60    144.07 o 
   6   2   3     1213.55     1290.10    134.43 o 
   7   2   3       57.03       83.92     64.14 o 
   8   2   3       19.58       -0.17     67.69 o 
 -11   3   3       59.51       62.44     46.91 o 
 -10   3   3       34.35        7.01     35.20 o 
  -9   3   3      516.85      500.68     57.17 o 
  -8   3   3      526.30      485.09     51.40 o 
  -7   3   3       11.65        7.72     23.62 o 
  -6   3   3      604.32      527.21     44.27 o 
  -5   3   3    13448.88    13722.98    369.89 o 
  -4   3   3      425.49      380.48     45.30 o 
  -3   3   3      220.51      194.32     30.64 o 
  -2   3   3      606.35      604.04     41.22 o 
  -1   3   3     2705.65     2722.93    105.07 o 
   0   3   3     3517.37     3105.07    144.81 o 
   1   3   3     3165.74     3491.21    145.20 o 
   2   3   3     2711.65     2795.90     58.91 o 
   3   3   3     5211.65     5253.86    232.55 o 
   4   3   3     1206.53     1331.85    124.97 o 
   5   3   3      426.46      407.73     84.27 o 
   6   3   3        5.78      -28.38     50.77 o 
   7   3   3       17.43       49.12     61.45 o 
   8   3   3      228.37      285.71     91.04 o 
 -11   4   3       21.38       57.62     44.65 o 
 -10   4   3      300.57      304.66     56.15 o 
  -9   4   3       23.51       21.91     31.87 o 
  -8   4   3      916.67      830.05     63.16 o 
  -7   4   3     1287.95     1241.11     68.16 o 
  -6   4   3      782.52      685.09     33.49 o 
  -5   4   3       40.69       16.49     25.95 o 
  -4   4   3        9.41       14.93     22.74 o 
  -3   4   3     1669.78     1576.41     73.34 o 
  -2   4   3     4627.55     4914.46    100.89 o 
  -1   4   3     5223.89     5502.26    148.93 o 
   0   4   3       18.90        0.95     31.42 o 
   1   4   3     2096.26     2164.92    124.28 o 
   2   4   3     1244.32     1278.12    107.44 o 
   3   4   3      193.93      178.78     67.43 o 
   4   4   3      736.63      638.41     94.43 o 
   5   4   3      440.62      409.81     84.88 o 
   6   4   3      134.07      136.26     71.34 o 
   7   4   3      340.33      285.01     88.09 o 
 -11   5   3       18.30       -7.67     39.43 o 
 -10   5   3       22.09       55.17     36.70 o 
  -9   5   3      579.47      552.74     56.46 o 
  -8   5   3        3.38      -12.88     26.94 o 
  -7   5   3      118.31       86.53     42.44 o 
  -6   5   3      611.36      604.34     40.87 o 
  -5   5   3       28.52       28.66     20.64 o 
  -4   5   3     6656.54     6567.41    173.32 o 
  -3   5   3     6894.62     6612.36    152.83 o 
  -2   5   3      641.27      580.92     32.66 o 
  -1   5   3     7508.75     7274.13     93.67 o 
   0   5   3     3233.51     3183.20    137.82 o 
   1   5   3       60.41       59.54     43.05 o 
   2   5   3      214.90      236.32     65.18 o 
   3   5   3      168.02      199.18     65.26 o 
   4   5   3      783.06      687.01     99.20 o 
   5   5   3      311.75      332.66     88.52 o 
   6   5   3       75.25      108.66     73.34 o 
   7   5   3       28.08       52.07     71.43 o 
 -11   6   3      124.97      160.38     66.65 o 
 -10   6   3      348.08      336.90     50.40 o 
  -9   6   3       51.85       20.92     41.57 o 
  -8   6   3      379.19      276.33     60.32 o 
  -7   6   3      481.18      422.57     65.79 o 
  -6   6   3      899.91      828.73     51.42 o 
  -5   6   3     1206.82     1087.99     56.85 o 
  -4   6   3        2.83       -5.47     26.82 o 
  -3   6   3     3426.71     3363.08    161.34 o 
  -2   6   3     3103.66     2825.28     88.78 o 
  -1   6   3     1797.01     1875.18     70.47 o 
   0   6   3      939.50      990.94     91.30 o 
   1   6   3       41.57       25.08     44.44 o 
   2   6   3      478.32      475.60     86.44 o 
   3   6   3     1722.36     1765.09    141.81 o 
   4   6   3       74.19       45.56     68.82 o 
   5   6   3      353.62      301.59     90.61 o 
   6   6   3       96.36       78.89     79.32 o 
 -11   7   3       14.03       30.38     61.97 o 
 -10   7   3        1.47       -8.42     52.77 o 
  -9   7   3       30.44       -2.60     48.34 o 
  -8   7   3     1271.30     1259.90    110.05 o 
  -7   7   3     1546.92     1337.57    108.22 o 
  -6   7   3        4.11        8.96     26.76 o 
  -5   7   3     3137.99     3240.83    100.06 o 
  -4   7   3     3558.80     3650.80     81.67 o 
  -3   7   3      554.46      556.15     38.56 o 
  -2   7   3      375.86      390.10     32.01 o 
  -1   7   3       12.75       37.49     41.66 o 
   0   7   3      947.90      928.02     92.00 o 
   1   7   3     1195.39     1306.59    113.00 o 
   2   7   3      893.55      879.25    108.48 o 
   3   7   3        5.10       81.06     60.23 o 
   4   7   3     1435.36     1547.58     95.98 o 
   5   7   3       92.90      163.33     75.77 o 
 -11   8   3       70.53      137.82     64.40 o 
 -10   8   3       41.83       75.42     52.68 o 
  -9   8   3      184.68      162.99     59.45 o 
  -8   8   3      295.90      228.25     64.14 o 
  -7   8   3     1172.46     1043.90     81.23 o 
  -6   8   3     1826.04     1713.37     79.86 o 
  -5   8   3      585.60      541.32     47.57 o 
  -4   8   3       76.14       67.07     22.34 o 
  -3   8   3      615.89      668.04     38.53 o 
  -2   8   3       90.28      111.09     45.04 o 
  -1   8   3     2761.33     2967.88    150.75 o 
   0   8   3      601.37      641.36     86.09 o 
   1   8   3     2240.21     2269.24    151.97 o 
   2   8   3      230.77      244.54     46.64 o 
   3   8   3      283.98      343.50     56.32 o 
   4   8   3       36.31       59.10     61.62 o 
   5   8   3       33.63       20.40     71.86 o 
 -11   9   3      151.00      177.05     71.86 o 
 -10   9   3        0.42        7.38     50.60 o 
  -9   9   3      282.15      268.17     68.56 o 
  -8   9   3      221.86      245.87     62.66 o 
  -7   9   3      920.76      831.14     62.04 o 
  -6   9   3      110.69      122.32     36.06 o 
  -5   9   3      497.43      481.54     48.23 o 
  -4   9   3      395.50      379.77     34.59 o 
  -3   9   3     2275.67     2274.60     91.67 o 
  -2   9   3      277.39      319.66     48.68 o 
  -1   9   3      129.30       58.73     39.46 o 
   0   9   3     2817.11     2964.72    119.52 o 
   1   9   3     1127.95     1039.66     76.57 o 
   2   9   3       18.92       38.88     41.40 o 
   3   9   3       33.82       69.43     43.20 o 
   4   9   3       16.55      115.17     76.98 o 
 -10  10   3      239.56      206.03     69.95 o 
  -9  10   3      122.14      118.38     67.35 o 
  -8  10   3       71.13       51.47     47.30 o 
  -7  10   3       28.47       36.49     32.36 o 
  -6  10   3      215.85      206.95     43.50 o 
  -5  10   3      647.16      643.63     56.91 o 
  -4  10   3     1309.92     1287.84    116.12 o 
  -3  10   3        6.52       30.03     50.08 o 
  -2  10   3     1026.15     1056.10     77.02 o 
  -1  10   3      886.78      900.77     72.31 o 
   0  10   3       87.86       74.71     45.17 o 
   1  10   3      128.34       87.94     41.48 o 
   2  10   3       17.83        8.07     37.37 o 
   3  10   3      108.25      136.71     54.11 o 
 -10  11   3        5.59       49.21     59.28 o 
  -9  11   3       73.23       45.04     63.36 o 
  -8  11   3        1.37      -24.73     51.03 o 
  -7  11   3      284.26      318.99     49.42 o 
  -6  11   3      566.02      547.58     59.16 o 
  -5  11   3       10.00        1.04     55.63 o 
  -4  11   3      693.85      760.87    102.58 o 
  -3  11   3      863.88      914.48    106.84 o 
  -2  11   3       47.15       41.66     60.40 o 
  -1  11   3       10.61      -18.14     51.73 o 
   0  11   3       45.33      100.39     43.02 o 
   1  11   3      165.64      196.00     86.53 o 
   2  11   3      475.86      457.85     73.81 o 
  -9  12   3      141.06      140.77     67.87 o 
  -8  12   3      282.95      234.07     73.77 o 
  -7  12   3       46.31       17.67     40.14 o 
  -6  12   3      583.64      538.95     86.87 o 
  -5  12   3      692.77      724.76    106.92 o 
  -4  12   3       85.00       68.13     60.49 o 
  -3  12   3      293.30      148.58     73.25 o 
  -2  12   3      139.54       99.46     66.13 o 
  -1  12   3       91.30       25.34     63.70 o 
   0  12   3      271.22      286.49     81.84 o 
   1  12   3       68.99       66.83     75.94 o 
  -8  13   3      137.04      181.73     72.38 o 
  -7  13   3      364.99      451.56     93.47 o 
  -6  13   3      206.40      166.29     78.28 o 
  -5  13   3       15.35      -29.59     58.06 o 
  -4  13   3      109.29       85.23     70.21 o 
  -3  13   3       26.96        2.78     62.14 o 
  -2  13   3      221.42      285.18     88.96 o 
  -1  13   3       78.46      156.30     73.51 o 
  -7  14   3       10.49      -25.95     70.56 o 
  -6  14   3       11.29      -14.67     65.70 o 
  -5  14   3       43.11       41.92     73.25 o 
  -4  14   3      183.75      320.68     91.30 o 
  -3  14   3      268.13      255.33     85.49 o 
   1 -14   4       13.49      -40.96     67.52 o 
   2 -14   4      374.74      463.10    106.05 o 
   3 -14   4      213.45      235.46     83.66 o 
   4 -14   4       35.52       46.24     48.16 o 
   5 -14   4      144.63      146.09     54.17 o 
  -1 -13   4       49.28      110.65     85.92 o 
   0 -13   4      150.90      198.83     79.32 o 
   1 -13   4      225.21      100.41     72.47 o 
   2 -13   4       28.05      -31.07     56.24 o 
   3 -13   4      130.39      160.12     50.06 o 
   4 -13   4       51.86       77.01     44.62 o 
   5 -13   4      210.00      200.04     54.47 o 
   6 -13   4      261.11      247.75     56.89 o 
   7 -13   4       49.33       16.91     46.61 o 
  -3 -12   4      111.60      -53.90     80.02 o 
  -2 -12   4       14.53      -27.51     66.83 o 
  -1 -12   4        6.28      -20.22     71.17 o 
   0 -12   4      376.81      298.38     80.54 o 
   1 -12   4      213.97      204.39     79.15 o 
   2 -12   4        5.24       18.64     40.50 o 
   3 -12   4     1562.61     1713.19    105.51 o 
   4 -12   4     1960.83     1997.46    112.98 o 
   5 -12   4        7.17        2.25     40.54 o 
   6 -12   4      135.90      122.79     47.10 o 
   7 -12   4      340.86      382.89     57.32 o 
  -3 -11   4       39.79       68.82     67.52 o 
  -2 -11   4      260.22      271.13     81.75 o 
  -1 -11   4     1323.99     1439.46    139.73 o 
   0 -11   4      426.54      417.10     91.47 o 
   1 -11   4      908.82      836.47     74.06 o 
   2 -11   4     2466.21     2858.46    127.06 o 
   3 -11   4     1467.32     1566.19     96.90 o 
   4 -11   4       84.00       76.53     39.46 o 
   5 -11   4      364.74      251.23     51.19 o 
   6 -11   4      176.64      120.01     41.48 o 
   7 -11   4        4.19       50.86     61.71 o 
   8 -11   4       23.71       67.43     65.00 o 
  -5 -10   4      188.94      161.16     73.34 o 
  -4 -10   4        6.61      -36.88     70.65 o 
  -3 -10   4      509.81      479.24     93.47 o 
  -2 -10   4      187.19      250.38     81.23 o 
  -1 -10   4       62.27       90.78     44.32 o 
   0 -10   4     2589.72     2771.29    117.48 o 
   1 -10   4     2474.58     2486.47    113.13 o 
   2 -10   4     1316.77     1377.70     86.65 o 
   3 -10   4       14.31       15.45     37.14 o 
   4 -10   4        7.66       19.35     35.99 o 
   5 -10   4     1328.60     1361.46     87.37 o 
   6 -10   4      116.31       99.61     40.44 o 
   7 -10   4      442.65      416.75     89.74 o 
   8 -10   4      560.97      492.26    101.37 o 
  -6  -9   4        3.29       47.56     67.78 o 
  -5  -9   4       48.86       59.80     62.49 o 
  -4  -9   4       46.50       71.21     43.41 o 
  -3  -9   4       13.09       29.28     39.15 o 
  -2  -9   4      882.13      872.16     73.25 o 
  -1  -9   4      635.51      607.48     64.67 o 
   0  -9   4      180.67      139.82     43.91 o 
   1  -9   4      401.92      422.14     53.07 o 
   2  -9   4      148.60       93.24     36.82 o 
   3  -9   4     1076.25     1144.50    106.92 o 
   4  -9   4     1135.97     1209.18     80.93 o 
   5  -9   4       11.70      -10.51     34.19 o 
   6  -9   4     1191.84     1248.25     81.42 o 
   7  -9   4     2374.02     2641.99    185.55 o 
   8  -9   4       76.03      180.87     76.20 o 
   9  -9   4       15.37       49.12     65.52 o 
  -6  -8   4        0.87       19.61     63.62 o 
  -5  -8   4      353.84      287.53     70.56 o 
  -4  -8   4     2293.24     2198.70    103.84 o 
  -3  -8   4     1241.06     1117.00     79.18 o 
  -2  -8   4      542.36      492.02     44.32 o 
  -1  -8   4     2787.57     2867.07     99.14 o 
   0  -8   4     2002.49     2053.55     99.15 o 
   1  -8   4      881.70      877.24     65.95 o 
   2  -8   4     2867.23     2976.67    112.66 o 
   3  -8   4      224.35      206.18     40.37 o 
   4  -8   4     1585.80     1657.66     89.15 o 
   5  -8   4     3601.68     3584.65    124.92 o 
   6  -8   4     1260.14     1139.96    121.07 o 
   7  -8   4      302.72      303.41     76.20 o 
   8  -8   4       81.27       22.65     53.72 o 
   9  -8   4       18.59      -11.46     60.40 o 
  -7  -7   4       43.54       78.37     63.79 o 
  -5  -7   4     1772.37     1628.92    132.35 o 
  -4  -7   4      920.59      911.93     56.41 o 
  -3  -7   4      146.30      145.76     34.02 o 
  -2  -7   4     2220.40     2198.31     74.26 o 
  -1  -7   4      647.53      609.50     41.18 o 
   0  -7   4      456.37      396.77     30.59 o 
   1  -7   4        9.40        4.61     29.29 o 
   2  -7   4      170.61      126.92     33.23 o 
   3  -7   4     2259.25     2294.64    106.71 o 
   4  -7   4      418.49      434.25     60.14 o 
   5  -7   4      125.57      108.22     50.86 o 
   6  -7   4      122.16       97.38     53.37 o 
   7  -7   4      533.22      594.41     92.52 o 
   8  -7   4      483.36      526.54     93.38 o 
   9  -7   4       45.92       50.34     55.80 o 
  -8  -6   4       62.13       50.34     64.14 o 
  -7  -6   4      500.24      466.48     90.52 o 
  -6  -6   4      249.69      286.57     77.24 o 
  -5  -6   4        0.05      -18.43     34.28 o 
  -4  -6   4        0.88       -4.27     25.12 o 
  -3  -6   4      610.86      548.90     41.42 o 
  -2  -6   4     1184.54     1261.02     54.49 o 
  -1  -6   4       12.90       30.38     24.96 o 
   0  -6   4     2407.82     2271.40     77.94 o 
   1  -6   4    12597.48    12799.47    206.69 o 
   2  -6   4     1042.12      951.92     60.48 o 
   3  -6   4     1251.48     1342.63     70.80 o 
   4  -6   4     1505.15     1459.68     84.66 o 
   5  -6   4      326.56      312.96     63.01 o 
   6  -6   4      683.35      662.36     87.13 o 
   7  -6   4     1024.82      973.41    106.23 o 
   8  -6   4       47.92       55.28     54.50 o 
   9  -6   4      188.91      197.10     65.79 o 
  -8  -5   4        1.91       70.04     72.12 o 
  -7  -5   4       18.74       23.00     61.45 o 
  -6  -5   4       10.03       35.92     34.67 o 
  -5  -5   4      208.18      181.52     32.11 o 
  -4  -5   4     2034.51     1973.75     68.02 o 
  -3  -5   4     1041.75     1055.32     49.70 o 
  -2  -5   4     2257.02     2238.79     65.70 o 
  -1  -5   4    18298.81    18482.25    177.72 o 
   0  -5   4     8485.20     8499.85    161.83 o 
   1  -5   4      107.37      113.70     30.42 o 
   2  -5   4     5570.56     5898.65    130.61 o 
   3  -5   4     1849.61     1766.14     50.12 o 
   4  -5   4        6.81       -9.05     20.83 o 
   5  -5   4       45.16       52.43     26.16 o 
   6  -5   4        0.37       21.00     38.45 o 
   7  -5   4      249.68      339.95     71.69 o 
   8  -5   4      147.21      178.00     57.71 o 
   9  -5   4       70.51       72.55     55.02 o 
  -9  -4   4       47.23      107.10     81.84 o 
  -8  -4   4      136.07      136.43     66.65 o 
  -7  -4   4       94.08       39.50     38.88 o 
  -6  -4   4     1298.51     1307.74     82.56 o 
  -5  -4   4      754.72      730.06     43.65 o 
  -4  -4   4      558.48      586.77     38.17 o 
  -3  -4   4     4397.56     4485.23     89.52 o 
  -2  -4   4    10766.10    10861.17    272.09 o 
  -1  -4   4     4613.32     4805.44    145.03 o 
   0  -4   4      972.72      971.22     54.06 o 
   1  -4   4      210.76      210.22     30.55 o 
   2  -4   4       68.00       33.04     22.20 o 
   3  -4   4     1698.57     1808.83     66.40 o 
   4  -4   4      498.19      481.42     42.07 o 
   5  -4   4     4420.05     4709.81    125.11 o 
   6  -4   4     2137.71     2387.71     96.26 o 
   7  -4   4       22.35       64.05     33.63 o 
   8  -4   4      329.99      321.55     70.82 o 
   9  -4   4       47.27      101.98     60.06 o 
  -9  -3   4       40.54       74.29     73.77 o 
  -8  -3   4       44.36       51.37     40.37 o 
  -7  -3   4       35.53       73.50     36.30 o 
  -6  -3   4       16.77       -5.20     37.45 o 
  -5  -3   4     1699.95     1633.58     59.41 o 
  -4  -3   4     2560.42     2544.28     66.89 o 
  -3  -3   4      375.61      379.21     28.80 o 
  -2  -3   4     1568.42     1637.73     49.12 o 
  -1  -3   4       45.35       47.62     20.78 o 
   0  -3   4     3902.38     3945.88     95.69 o 
   1  -3   4     2102.66     1868.26     54.95 o 
   2  -3   4        2.82       -5.28     21.61 o 
   3  -3   4     7323.71     7950.13    205.08 o 
   4  -3   4     7326.05     7681.95    320.29 o 
   5  -3   4     4599.78     4913.09    129.61 o 
   6  -3   4      120.87      122.97     36.75 o 
   7  -3   4      645.01      632.90     58.74 o 
   8  -3   4       63.99       71.28     35.87 o 
   9  -3   4       11.40       81.58     60.66 o 
 -10  -2   4        0.81       -7.90     71.69 o 
  -9  -2   4        0.05       -8.19     34.16 o 
  -8  -2   4      313.47      269.82     39.18 o 
  -7  -2   4      768.08      626.32     63.58 o 
  -6  -2   4     2557.75     2633.78     82.25 o 
  -5  -2   4       27.44       15.49     28.34 o 
  -4  -2   4     4693.67     4686.09    123.28 o 
  -3  -2   4      904.71      943.10     50.20 o 
  -2  -2   4      189.33      182.77     25.11 o 
  -1  -2   4    13894.75    15942.31    291.26 o 
   0  -2   4     6024.03     6300.71    185.90 o 
   1  -2   4     3289.54     3041.42     74.33 o 
   2  -2   4    14387.98    15105.58    188.47 o 
   3  -2   4     7054.27     7481.03    142.64 o 
   4  -2   4      114.23       71.56     26.39 o 
   5  -2   4       92.67       76.08     29.81 o 
   6  -2   4      356.67      390.25     61.23 o 
   7  -2   4       23.75        7.94     33.13 o 
   8  -2   4        0.10        4.76     38.57 o 
   9  -2   4       75.56      106.05     74.12 o 
 -10  -1   4        9.07       35.05     36.39 o 
  -9  -1   4      658.62      710.06     56.01 o 
  -8  -1   4     1475.16     1647.50     75.26 o 
  -7  -1   4      329.15      326.87     39.55 o 
  -6  -1   4      112.00      109.54     26.42 o 
  -5  -1   4     2173.24     2114.48     65.70 o 
  -4  -1   4     2086.22     2060.37     95.52 o 
  -3  -1   4     1493.31     1461.38     56.88 o 
  -2  -1   4     4282.16     4546.20    137.73 o 
  -1  -1   4    14920.30    16525.78    271.30 o 
   0  -1   4      372.55      347.15     57.11 o 
   1  -1   4     3950.83     3846.50     85.68 o 
   2  -1   4      760.86      761.79     45.35 o 
   3  -1   4     1116.86     1090.15     56.89 o 
   4  -1   4      127.92       80.92     28.82 o 
   5  -1   4      723.38      723.73     55.84 o 
   6  -1   4      165.92      147.55     37.37 o 
   7  -1   4      347.75      337.11     58.19 o 
   8  -1   4      981.91     1271.96    144.59 o 
   9  -1   4      453.81      559.95    111.70 o 
 -10   0   4      451.22      443.45     50.50 o 
  -9   0   4      494.19      506.77     50.48 o 
  -8   0   4       17.67       -5.94     24.13 o 
  -7   0   4      161.03      118.87     39.04 o 
  -6   0   4      135.29      129.51     25.38 o 
  -5   0   4       80.76       46.50     20.33 o 
  -4   0   4      953.67      999.83     42.63 o 
  -3   0   4     2840.56     2883.96    112.74 o 
  -2   0   4     2484.78     2851.41    111.18 o 
  -1   0   4    39925.27    41283.04    433.50 o 
   0   0   4     1821.70     1939.03    121.37 o 
   1   0   4     7140.87     6972.60    114.21 o 
   2   0   4      366.68      313.51     32.65 o 
   3   0   4     1739.47     1823.75     70.12 o 
   4   0   4     2660.15     2839.72     94.24 o 
   5   0   4       54.06       49.89     29.52 o 
   6   0   4      546.51      614.40     56.03 o 
   7   0   4      745.46      822.31    116.64 o 
   8   0   4      374.60      379.70     97.55 o 
 -10   1   4       58.53       84.96     39.79 o 
  -9   1   4       10.30       -7.00     37.11 o 
  -8   1   4      172.30      118.87     38.56 o 
  -7   1   4      602.76      624.60     56.00 o 
  -6   1   4      686.57      697.95     52.28 o 
  -5   1   4     2764.90     2756.18     88.52 o 
  -4   1   4     9780.05     9310.29    157.91 o 
  -3   1   4     6821.01     7145.47    120.74 o 
  -2   1   4      818.38      905.54     58.76 o 
  -1   1   4     7246.03     7796.67    157.09 o 
   0   1   4     2304.90     2048.47    112.56 o 
   1   1   4      638.37      689.10     38.56 o 
   2   1   4     2992.70     3102.15     80.35 o 
   3   1   4     2246.29     2385.61     77.04 o 
   4   1   4     1386.06     1463.03     83.27 o 
   5   1   4     1196.82     1214.16    124.37 o 
   6   1   4      345.30      306.01     77.68 o 
   7   1   4        0.66       32.02     63.09 o 
   8   1   4        0.23      -12.93     73.60 o 
 -11   2   4       24.81       23.26     46.24 o 
 -10   2   4        0.34        8.48     38.36 o 
  -9   2   4      130.14      154.22     40.20 o 
  -8   2   4     1501.82     1422.19     82.29 o 
  -7   2   4        1.15        1.32     25.70 o 
  -6   2   4     3150.30     2943.84     97.96 o 
  -5   2   4    15072.59    14425.65    306.84 o 
  -4   2   4     3746.09     3622.26    130.18 o 
  -3   2   4     1454.49     1379.67     71.08 o 
  -2   2   4     2359.93     2465.99     61.03 o 
  -1   2   4     2163.97     2292.70     61.66 o 
   0   2   4      819.42      734.10     38.92 o 
   1   2   4     1335.55     1401.68     47.43 o 
   2   2   4     1568.10     1527.03     54.62 o 
   3   2   4      936.85      940.59     52.25 o 
   4   2   4      300.94      274.08     72.73 o 
   5   2   4       35.40       61.01     60.93 o 
   6   2   4      359.71      377.87     84.97 o 
   7   2   4       20.17       21.35     67.35 o 
   8   2   4       71.04       75.16     84.10 o 
 -11   3   4        0.35      -31.96     38.46 o 
 -10   3   4       25.35        2.61     40.12 o 
  -9   3   4        2.52      -30.91     31.02 o 
  -8   3   4      192.75      198.19     38.20 o 
  -7   3   4     1787.25     1844.22     84.32 o 
  -6   3   4      594.68      518.12     45.01 o 
  -5   3   4      213.33      155.26     38.88 o 
  -4   3   4      104.66      135.04     34.37 o 
  -3   3   4     1768.04     1817.34     83.75 o 
  -2   3   4     2138.82     2203.84     57.79 o 
  -1   3   4      252.32      299.81     25.49 o 
   0   3   4    13520.75    13176.94    192.15 o 
   1   3   4    13788.26    14345.69    514.39 o 
   2   3   4     9392.05     9830.13    124.61 o 
   3   3   4       25.21       18.66     56.24 o 
   4   3   4     1536.09     1692.01    144.33 o 
   5   3   4       62.18       41.83     58.23 o 
   6   3   4       69.96       19.53     69.86 o 
   7   3   4      117.70      167.67     86.27 o 
 -11   4   4       22.03        0.10     41.70 o 
 -10   4   4      527.43      552.29     61.24 o 
  -9   4   4      486.73      470.23     54.14 o 
  -8   4   4      213.84      210.28     57.32 o 
  -7   4   4      169.60      186.85     49.12 o 
  -6   4   4      993.25      965.43     82.01 o 
  -5   4   4      387.42      350.28     49.38 o 
  -4   4   4     6040.68     5705.43    161.34 o 
  -3   4   4     1342.10     1264.93     68.74 o 
  -2   4   4      454.21      460.26     25.54 o 
  -1   4   4    13735.40    13830.83    299.24 o 
   0   4   4    10434.12    10241.22    241.01 o 
   1   4   4      135.03      106.66     50.77 o 
   2   4   4      928.60      857.46     97.03 o 
   3   4   4      724.60      961.00    109.09 o 
   4   4   4      637.96      523.94     97.72 o 
   5   4   4       25.71       30.38     69.60 o 
   6   4   4        2.15       19.09     65.00 o 
   7   4   4       91.50      103.88     85.75 o 
 -11   5   4      276.62      291.86     54.43 o 
 -10   5   4      146.48      167.34     44.36 o 
  -9   5   4      276.98      173.58     55.02 o 
  -8   5   4     1250.75     1183.70    109.27 o 
  -7   5   4      677.85      697.25     81.23 o 
  -6   5   4        2.85       -1.56     36.80 o 
  -5   5   4     1604.68     1552.81     97.03 o 
  -4   5   4      544.57      599.36     56.41 o 
  -3   5   4     7484.61     7830.95    170.45 o 
  -2   5   4     2834.22     2643.05     85.05 o 
  -1   5   4      677.50      614.91     30.96 o 
   0   5   4       97.02       77.50     40.18 o 
   1   5   4        4.92       45.74     51.38 o 
   2   5   4      181.85      208.38     62.92 o 
   3   5   4        5.76       27.77     54.16 o 
   4   5   4      732.20      763.99    108.05 o 
   5   5   4      976.88     1006.39    131.05 o 
   6   5   4      764.73      602.83    112.22 o 
 -11   6   4       29.04       36.10     66.31 o 
 -10   6   4      148.06       84.70     53.03 o 
  -9   6   4       91.45      144.59     60.14 o 
  -8   6   4       30.47       50.16     45.22 o 
  -7   6   4        6.98        8.16     41.40 o 
  -6   6   4     1145.87     1043.77     93.30 o 
  -5   6   4     3197.89     3160.72    134.17 o 
  -4   6   4     1195.40     1071.13     75.94 o 
  -3   6   4      220.92      244.57     29.00 o 
  -2   6   4      722.69      734.74     39.07 o 
  -1   6   4     1910.18     1816.56    109.70 o 
   0   6   4      709.22      716.87     83.58 o 
   1   6   4     3336.35     3516.12    178.70 o 
   2   6   4      590.47      648.22     96.94 o 
   3   6   4     1095.03     1181.96    129.31 o 
   4   6   4     1042.38     1368.47    142.94 o 
   5   6   4      609.11      707.93    116.82 o 
   6   6   4       23.44       40.36     69.60 o 
 -11   7   4        1.53       -8.51     54.68 o 
 -10   7   4      154.89      107.36     63.44 o 
  -9   7   4       41.09       99.89     52.42 o 
  -8   7   4        3.85       27.16     45.30 o 
  -7   7   4     2121.85     2015.04    130.18 o 
  -6   7   4     1992.23     1881.69     79.77 o 
  -5   7   4      126.76      117.68     40.18 o 
  -4   7   4     2217.44     2267.50    170.32 o 
  -3   7   4     2579.27     2708.31     79.48 o 
  -2   7   4       42.53       44.61     20.87 o 
  -1   7   4     1143.27      951.80     86.70 o 
   0   7   4      848.38      972.37     98.94 o 
   1   7   4      297.25      143.03     63.01 o 
   2   7   4     2697.17     2932.04    186.51 o 
   3   7   4      505.50      451.12     90.26 o 
   4   7   4       33.86       58.41     62.66 o 
   5   7   4        1.33       11.80     61.27 o 
 -11   8   4       79.90      114.91     70.73 o 
 -10   8   4       49.73       86.79     60.06 o 
  -9   8   4      945.02      854.17    101.11 o 
  -8   8   4     1372.80     1346.95    116.38 o 
  -7   8   4     1422.65     1319.42     72.82 o 
  -6   8   4        0.80        3.62     27.72 o 
  -5   8   4     1651.19     1673.75     76.92 o 
  -4   8   4      419.51      368.86     38.79 o 
  -3   8   4       22.48       -9.24     22.97 o 
  -2   8   4        9.90       31.50     44.26 o 
  -1   8   4      863.15      841.15     90.78 o 
   0   8   4      688.22      719.99     97.72 o 
   1   8   4       31.73       24.13     52.85 o 
   2   8   4       15.47      -46.17     52.42 o 
   3   8   4       75.95       80.45     69.60 o 
   4   8   4       14.92      -38.97     66.57 o 
 -11   9   4       29.45       57.28     65.18 o 
 -10   9   4      251.22      218.18     68.82 o 
  -9   9   4      433.40      355.14     75.42 o 
  -8   9   4        1.65       19.18     41.48 o 
  -7   9   4      277.17      287.64     43.82 o 
  -6   9   4       41.86       47.06     31.81 o 
  -5   9   4      479.22      513.01     41.02 o 
  -4   9   4       25.93       27.57     24.28 o 
  -3   9   4      772.48      694.82     79.32 o 
  -2   9   4     5707.62     5845.85    216.10 o 
  -1   9   4     1010.48     1116.96    113.95 o 
   0   9   4       24.29        5.29     56.24 o 
   1   9   4      489.28      496.17     93.30 o 
   2   9   4      656.02      693.33     69.83 o 
   3   9   4       44.23       34.11     42.55 o 
   4   9   4       70.05      169.76     81.93 o 
 -10  10   4        2.19        3.30     52.07 o 
  -9  10   4       26.49       43.65     55.63 o 
  -8  10   4        5.41       18.40     44.26 o 
  -7  10   4       99.71      144.55     39.78 o 
  -6  10   4      150.85      143.59     38.70 o 
  -5  10   4       16.73       35.92     33.49 o 
  -4  10   4     1633.58     1933.37    142.33 o 
  -3  10   4     2671.63     2876.04    113.75 o 
  -2  10   4      367.37      369.25    102.15 o 
  -1  10   4     1060.89      903.92     76.89 o 
   0  10   4      346.03      345.26     55.32 o 
   1  10   4       43.41       70.32     43.14 o 
   2  10   4        3.70      -12.66     43.79 o 
   3  10   4        0.01       44.43     45.22 o 
 -10  11   4       64.51      163.59     66.74 o 
  -9  11   4      102.03      151.01     66.48 o 
  -8  11   4      274.20      227.47     74.55 o 
  -7  11   4       31.63       72.68     40.52 o 
  -6  11   4      770.26      711.00     63.11 o 
  -5  11   4      878.36      919.95    105.71 o 
  -4  11   4      292.33      316.86     73.60 o 
  -3  11   4      116.82       81.84     56.24 o 
  -2  11   4      667.04      557.52     92.95 o 
  -1  11   4       20.79       36.30     41.91 o 
   0  11   4        8.05       10.52     40.76 o 
   1  11   4        6.47       15.43     43.01 o 
   2  11   4      231.19      198.74     77.24 o 
  -9  12   4       25.32       35.76     64.05 o 
  -8  12   4       75.87       89.65     62.40 o 
  -7  12   4      342.41      351.92     84.27 o 
  -6  12   4       77.40       64.22     67.87 o 
  -5  12   4      391.18      390.63     89.56 o 
  -4  12   4        7.02       -3.47     59.10 o 
  -3  12   4       86.79       67.69     60.14 o 
  -2  12   4      214.16      287.70     81.41 o 
  -1  12   4       60.86       86.09     63.01 o 
   0  12   4      138.79      155.35     77.68 o 
  -7  13   4       57.08       47.47     59.88 o 
  -6  13   4      482.25      509.88    101.19 o 
  -5  13   4       17.23       15.88     64.40 o 
  -4  13   4      232.10      213.76     82.27 o 
  -3  13   4      232.04      257.59     80.45 o 
  -2  13   4        0.36       -7.12     63.09 o 
  -1  13   4      219.51      226.08     81.93 o 
  -6  14   4        0.10      -44.70     60.32 o 
  -5  14   4      172.74      184.77     90.87 o 
  -4  14   4        2.30      -47.39     69.17 o 
   2 -14   5        0.32      -14.93     68.13 o 
   3 -14   5       94.49       43.83     76.98 o 
   4 -14   5        1.07       51.90     50.18 o 
  -1 -13   5      253.89      259.84     94.86 o 
   0 -13   5       11.74      -15.45     66.39 o 
   1 -13   5      180.63       57.63     76.03 o 
   2 -13   5        6.88       14.97     43.50 o 
   3 -13   5      408.05      453.28     78.11 o 
   4 -13   5      640.75      673.88     74.99 o 
   5 -13   5      166.47      163.73     51.00 o 
   6 -13   5      183.06      212.68     56.44 o 
  -2 -12   5        0.20      -10.59     72.55 o 
  -1 -12   5      160.91      146.93     71.17 o 
   0 -12   5        0.45       22.13     61.27 o 
   1 -12   5      590.95      644.62     71.17 o 
   2 -12   5      860.29      934.10     82.53 o 
   3 -12   5      227.56      208.73     50.37 o 
   4 -12   5       62.93       45.11     45.15 o 
   5 -12   5      666.24      769.84     79.18 o 
   6 -12   5      236.09      271.21     53.57 o 
   7 -12   5        0.04      -16.66     58.93 o 
  -3 -11   5       19.09       22.48     64.05 o 
  -2 -11   5       58.58       27.25     60.23 o 
  -1 -11   5      315.09      415.89     87.13 o 
   0 -11   5     2320.17     2466.33    120.37 o 
   1 -11   5      592.89      642.17     68.75 o 
   2 -11   5     1213.56     1228.40     88.95 o 
   3 -11   5     1255.76     1252.50     89.93 o 
   4 -11   5      585.39      613.29     68.62 o 
   5 -11   5       96.41       53.22     43.07 o 
   6 -11   5      174.97      157.17     48.50 o 
   7 -11   5       36.56      100.15     71.51 o 
  -4 -10   5       31.89       14.93     66.39 o 
  -3 -10   5      312.80      268.61     76.72 o 
  -2 -10   5      503.73      473.69     85.40 o 
  -1 -10   5      414.97      403.39     81.67 o 
   0 -10   5      318.53      272.86     49.87 o 
   1 -10   5     1136.87     1189.95     83.52 o 
   2 -10   5     1060.02     1068.77     80.80 o 
   3 -10   5      637.45      553.21     62.64 o 
   4 -10   5      330.07      281.67     48.76 o 
   5 -10   5      465.25      423.68     56.96 o 
   6 -10   5      613.10      629.85     91.17 o 
   7 -10   5      572.30      590.85    105.10 o 
   8 -10   5        0.15      -50.77     61.36 o 
  -6  -9   5       21.54       54.50     69.26 o 
  -5  -9   5       69.40       86.09     64.74 o 
  -4  -9   5      840.56      921.54     75.52 o 
  -3  -9   5     1164.41     1144.04    118.81 o 
  -2  -9   5      218.96      193.97     48.04 o 
  -1  -9   5     2770.05     2979.94    124.96 o 
   0  -9   5      354.08      315.08     52.24 o 
   1  -9   5       92.79      110.72     40.00 o 
   2  -9   5      924.05      980.35     75.40 o 
   3  -9   5      170.72      126.96     42.14 o 
   4  -9   5      285.15      263.74     48.54 o 
   5  -9   5     1583.54     1616.49     94.38 o 
   6  -9   5      124.41      152.92     63.62 o 
   7  -9   5      142.46      171.15     66.74 o 
   8  -9   5      413.93      435.33     92.69 o 
  -6  -8   5      213.03      271.47     79.41 o 
  -5  -8   5      419.60      496.25     84.10 o 
  -4  -8   5        1.31       -8.35     37.43 o 
  -3  -8   5      788.75      772.07     52.81 o 
  -2  -8   5     1495.25     1466.19     66.25 o 
  -1  -8   5       23.86        7.74     36.38 o 
   0  -8   5      105.56       92.80     42.77 o 
   1  -8   5       24.30       24.22     34.29 o 
   2  -8   5     2649.99     2657.23    111.68 o 
   3  -8   5     5677.96     5941.64    166.78 o 
   4  -8   5     1087.16      961.21     70.57 o 
   5  -8   5      153.78       79.93     55.11 o 
   6  -8   5      295.60      385.25     78.89 o 
   7  -8   5      162.02      179.56     63.96 o 
   8  -8   5        0.05       10.85     54.50 o 
   9  -8   5        0.10       66.74     67.52 o 
  -7  -7   5      320.56      240.92     76.89 o 
  -6  -7   5       88.66      114.91     59.71 o 
  -5  -7   5      248.95      184.40     50.58 o 
  -4  -7   5      549.74      543.33     46.79 o 
  -3  -7   5      501.97      444.85     42.27 o 
  -2  -7   5      743.84      700.21     46.22 o 
  -1  -7   5       30.87       36.82     24.01 o 
   0  -7   5     1841.84     1803.62     91.70 o 
   1  -7   5     3240.75     3211.58    115.28 o 
   2  -7   5      756.20      715.95     59.42 o 
   3  -7   5      288.19      242.62     41.24 o 
   4  -7   5     3046.68     3099.28    178.96 o 
   5  -7   5      748.46      847.48    101.54 o 
   6  -7   5      423.04      329.10     77.50 o 
   7  -7   5       60.72       50.16     48.17 o 
   8  -7   5       38.16       20.92     57.54 o 
   9  -7   5      187.67      206.12     74.46 o 
  -8  -6   5        3.69      -32.11     68.48 o 
  -7  -6   5      332.45      335.26     87.92 o 
  -6  -6   5      429.76      489.48     60.54 o 
  -5  -6   5      132.07      134.11     42.89 o 
  -4  -6   5      236.20      219.00     35.34 o 
  -3  -6   5      359.62      345.99     35.40 o 
  -2  -6   5      430.11      370.72     44.73 o 
  -1  -6   5     7139.08     7314.13    120.28 o 
   0  -6   5     2305.76     2428.87     99.34 o 
   1  -6   5      999.05     1006.90     65.84 o 
   2  -6   5     5446.08     5223.91    135.52 o 
   3  -6   5     1865.45     1803.88    132.35 o 
   4  -6   5      140.91      149.88     53.03 o 
   5  -6   5       15.15        9.37     47.56 o 
   6  -6   5        4.37       13.37     48.08 o 
   7  -6   5      405.92      425.35     79.76 o 
   8  -6   5      354.98      285.97     75.16 o 
   9  -6   5        6.83       31.68     62.23 o 
  -8  -5   5      408.34      377.79     87.92 o 
  -7  -5   5      558.31      505.20     89.39 o 
  -6  -5   5      107.66      112.81     39.40 o 
  -5  -5   5        1.08       10.28     24.58 o 
  -4  -5   5      734.99      666.50     43.72 o 
  -3  -5   5     1261.73     1310.56     55.76 o 
  -2  -5   5     3464.18     3418.65     83.06 o 
  -1  -5   5      704.45      751.24     56.78 o 
   0  -5   5     6167.96     6343.76    146.20 o 
   1  -5   5     4593.92     4458.69    121.09 o 
   2  -5   5       46.96        5.54     24.37 o 
   3  -5   5        0.57      -21.52     26.22 o 
   4  -5   5       10.30       10.53     26.56 o 
   5  -5   5     1695.30     1928.60    134.52 o 
   6  -5   5     1017.97     1165.39    112.48 o 
   7  -5   5       30.16       34.54     47.73 o 
   8  -5   5      143.87      140.16     57.80 o 
   9  -5   5      115.60      132.87     67.69 o 
  -9  -4   5       21.98      -35.84     57.37 o 
  -8  -4   5        4.52        4.25     44.16 o 
  -7  -4   5        9.77       20.67     37.77 o 
  -6  -4   5        2.94       22.09     31.00 o 
  -5  -4   5     3055.42     2981.85     80.85 o 
  -4  -4   5     2113.27     2024.42     89.97 o 
  -3  -4   5      136.66      132.43     23.67 o 
  -2  -4   5     1150.52     1037.30     57.98 o 
  -1  -4   5     2443.83     2167.05     80.07 o 
   0  -4   5      212.39      135.14     41.61 o 
   1  -4   5     4002.07     4240.12     90.39 o 
   2  -4   5       61.73       72.15     26.47 o 
   3  -4   5     5696.30     6300.49    232.68 o 
   4  -4   5     2883.09     3116.98    103.73 o 
   5  -4   5      278.83      275.10     41.92 o 
   6  -4   5      380.11      462.92     51.65 o 
   7  -4   5      778.74      911.45    103.80 o 
   8  -4   5      280.98      302.37     73.25 o 
   9  -4   5        5.24      -16.32     51.03 o 
  -9  -3   5       28.02      -11.63     42.27 o 
  -8  -3   5       66.65       56.05     37.97 o 
  -7  -3   5      768.93      818.94     67.70 o 
  -6  -3   5     1285.81     1292.46     77.17 o 
  -5  -3   5      160.35      177.48     38.72 o 
  -4  -3   5     1473.55     1388.38     69.38 o 
  -3  -3   5     7101.43     7404.03    182.65 o 
  -2  -3   5      291.74      326.58     58.58 o 
  -1  -3   5      218.92      233.11     61.01 o 
   0  -3   5      512.29      539.30     74.29 o 
   1  -3   5     1555.86     1324.55     54.54 o 
   2  -3   5     4468.10     4339.19    104.61 o 
   3  -3   5     2388.14     2387.65     87.58 o 
   4  -3   5      687.91      706.86     56.00 o 
   5  -3   5     2566.91     2863.69    107.29 o 
   6  -3   5      219.40      216.51     40.74 o 
   7  -3   5        7.96       25.38     35.95 o 
   8  -3   5      107.78       67.09     56.15 o 
 -10  -2   5        6.46      -12.61     49.46 o 
  -9  -2   5      121.74       92.59     46.73 o 
  -8  -2   5      749.13      646.91     68.74 o 
  -7  -2   5        3.14      -19.58     30.33 o 
  -6  -2   5      995.21      883.94     65.57 o 
  -5  -2   5     2600.85     2593.45     94.88 o 
  -4  -2   5      110.11       60.53     27.23 o 
  -3  -2   5      346.87      325.34     35.55 o 
  -2  -2   5      217.27      305.32     54.59 o 
  -1  -2   5     8889.82     9420.38    238.93 o 
   0  -2   5     6817.90     6763.20    207.94 o 
   1  -2   5     5644.52     5361.07    133.83 o 
   2  -2   5      540.35      567.42     44.28 o 
   3  -2   5     3505.18     3705.90    176.66 o 
   4  -2   5     1663.22     1564.47    107.27 o 
   5  -2   5      128.93       85.76     33.86 o 
   6  -2   5      267.51      284.38     46.05 o 
   7  -2   5        0.60        0.20     36.17 o 
   8  -2   5      642.30      765.64    115.60 o 
 -10  -1   5       94.67       76.21     40.06 o 
  -9  -1   5       38.49       72.83     32.56 o 
  -8  -1   5       26.55       35.09     31.59 o 
  -7  -1   5     1877.28     1778.85     72.26 o 
  -6  -1   5      685.24      570.74     41.75 o 
  -5  -1   5       47.58       69.68     28.18 o 
  -4  -1   5     1574.89     1633.89     69.90 o 
  -3  -1   5      519.22      498.77     60.84 o 
  -2  -1   5     9899.06    11055.29    241.10 o 
  -1  -1   5     4400.00     4751.11    164.03 o 
   0  -1   5     1113.19     1072.10     50.45 o 
   1  -1   5     3246.83     2991.24     83.48 o 
   2  -1   5     1972.58     1879.27     71.23 o 
   3  -1   5      424.72      438.13     43.28 o 
   4  -1   5      112.44      107.40     32.17 o 
   5  -1   5      180.09      193.30     37.05 o 
   6  -1   5     1221.76     1327.96     80.10 o 
   7  -1   5      238.03      242.92     82.45 o 
   8  -1   5      131.90      184.68     85.92 o 
 -10   0   5      120.27      121.99     40.13 o 
  -9   0   5      386.59      413.64     45.77 o 
  -8   0   5       21.95       13.68     27.82 o 
  -7   0   5        7.51      -23.65     26.85 o 
  -6   0   5        0.28       10.05     22.93 o 
  -5   0   5      926.00     1008.09     48.59 o 
  -4   0   5     3035.41     3056.32    133.65 o 
  -3   0   5     7489.72     8165.25    202.91 o 
  -2   0   5      245.34      227.82     44.35 o 
  -1   0   5    12015.88    12576.59    245.61 o 
   0   0   5    11347.52    10330.77    149.97 o 
   1   0   5      125.75      140.58     28.69 o 
   2   0   5     2499.62     2734.61    131.92 o 
   3   0   5       61.08       37.81     25.29 o 
   4   0   5      673.82      642.68     50.76 o 
   5   0   5     1138.86     1252.63     72.62 o 
   6   0   5      283.55      249.69     79.32 o 
   7   0   5      183.18      135.65     80.37 o 
   8   0   5       93.49      106.84     71.69 o 
 -11   1   5      172.08      235.41     45.41 o 
 -10   1   5       91.68       88.61     38.77 o 
  -9   1   5       47.98       65.85     33.91 o 
  -8   1   5      230.96      178.91     35.74 o 
  -7   1   5       48.32       14.12     26.42 o 
  -6   1   5     2332.25     2302.15    153.53 o 
  -5   1   5     1879.98     1999.68    125.80 o 
  -4   1   5       34.97       20.55     24.89 o 
  -3   1   5     5674.67     6025.15    168.80 o 
  -2   1   5     4072.88     4391.98    136.43 o 
  -1   1   5     1794.07     2000.20     91.65 o 
   0   1   5        0.42       32.68     22.16 o 
   1   1   5      589.48      689.51     43.27 o 
   2   1   5     2933.32     3068.67    125.80 o 
   3   1   5     2195.10     2288.11     81.34 o 
   4   1   5      273.98      303.59     40.96 o 
   5   1   5      188.30      214.02     73.16 o 
   6   1   5      798.33      854.51    118.29 o 
   7   1   5      146.81      126.71     79.84 o 
   8   1   5        1.51      -10.15     77.76 o 
 -11   2   5       15.58       60.40     47.42 o 
 -10   2   5       46.12      -22.04     53.37 o 
  -9   2   5       75.64       82.00     38.89 o 
  -8   2   5      629.35      588.24     58.15 o 
  -7   2   5     1444.61     1424.76    130.31 o 
  -6   2   5       84.79      146.76     50.51 o 
  -5   2   5     3408.50     3048.20     97.00 o 
  -4   2   5     8077.25     9326.30    230.42 o 
  -3   2   5     1790.12     1749.56     61.46 o 
  -2   2   5        7.67       -1.13     28.29 o 
  -1   2   5      221.22      230.06     27.39 o 
   0   2   5      929.35      857.34     46.46 o 
   1   2   5     3673.54     3464.09     81.86 o 
   2   2   5     1572.28     1749.76     73.25 o 
   3   2   5     1073.43     1198.89    119.33 o 
   4   2   5     1932.27     2316.89    168.54 o 
   5   2   5       95.37       54.76     64.92 o 
   6   2   5       67.11       74.03     64.31 o 
   7   2   5       80.94      112.56     81.06 o 
 -11   3   5        1.08       -2.31     42.08 o 
 -10   3   5      195.25      201.02     51.33 o 
  -9   3   5      433.08      464.89     56.75 o 
  -8   3   5       95.63      126.95     34.29 o 
  -7   3   5     1044.61      974.63     91.30 o 
  -6   3   5     1661.12     1498.82    101.89 o 
  -5   3   5      116.09      101.63     38.27 o 
  -4   3   5      294.98      173.53     55.07 o 
  -3   3   5     2139.21     2203.14     69.04 o 
  -2   3   5     1515.89     1634.13     77.15 o 
  -1   3   5     6585.04     6402.75    143.11 o 
   0   3   5     2094.60     1826.12     61.10 o 
   1   3   5       13.29       19.03     20.53 o 
   2   3   5     2995.19     3301.58    173.40 o 
   3   3   5     1932.23     2105.91    155.78 o 
   4   3   5        4.20        1.48     67.61 o 
   5   3   5      308.11      265.83     80.97 o 
   6   3   5       54.02       36.71     65.70 o 
   7   3   5       12.62       27.34     78.11 o 
 -11   4   5      106.22      139.18     47.04 o 
 -10   4   5      102.19       89.35     42.74 o 
  -9   4   5       79.29       53.37     50.51 o 
  -8   4   5      872.48      931.23     97.03 o 
  -7   4   5      701.56      694.39     80.11 o 
  -6   4   5       15.86        4.69     32.81 o 
  -5   4   5      740.41      845.31     74.64 o 
  -4   4   5      125.78       64.74     35.76 o 
  -3   4   5     5194.47     6022.04    118.56 o 
  -2   4   5     3899.34     3800.48    292.00 o 
  -1   4   5      458.27      429.34     37.67 o 
   0   4   5     4477.10     4277.74     79.24 o 
   1   4   5     1801.59     1821.24    126.36 o 
   2   4   5      244.69      181.39     65.52 o 
   3   4   5        2.90      -20.05     52.77 o 
   4   4   5        2.14       79.67     71.86 o 
   5   4   5      171.58      156.83     77.41 o 
   6   4   5      207.86      204.30     90.35 o 
 -11   5   5       21.35       50.68     62.05 o 
 -10   5   5      242.10      228.34     69.78 o 
  -9   5   5      352.28      260.45     63.70 o 
  -8   5   5        0.60       14.93     47.13 o 
  -7   5   5       70.11       49.30     39.58 o 
  -6   5   5      385.68      289.61     56.15 o 
  -5   5   5     2831.57     3053.98    135.22 o 
  -4   5   5     1514.17     1453.96     85.92 o 
  -2   5   5     3854.86     3992.75     88.82 o 
  -1   5   5     1545.37     1411.50     87.92 o 
   0   5   5      506.10      462.84     67.69 o 
   1   5   5      168.11      202.91     64.05 o 
   2   5   5      185.18      196.05     74.90 o 
   3   5   5      820.43      845.31    114.39 o 
   4   5   5     1803.17     1809.79    161.34 o 
   5   5   5       98.09      112.48     72.99 o 
   6   5   5       23.89       -6.25     67.17 o 
 -11   6   5       39.66        9.89     56.06 o 
 -10   6   5        0.35      -37.23     44.96 o 
  -9   6   5        0.16      -39.40     47.65 o 
  -8   6   5        7.11        6.60     42.44 o 
  -7   6   5     1922.88     1975.38    129.92 o 
  -6   6   5     3475.91     3457.97    158.73 o 
  -5   6   5       49.18       14.41     37.23 o 
  -4   6   5     1066.20     1060.46     76.29 o 
  -3   6   5     5410.57     5654.13    117.22 o 
  -2   6   5      662.77      633.59     33.27 o 
  -1   6   5      901.83      845.92     82.88 o 
   0   6   5      466.76      455.81     73.25 o 
   1   6   5      584.01      588.59     90.35 o 
   2   6   5      367.51      437.50     94.60 o 
   3   6   5      250.33      294.99     82.10 o 
   4   6   5        0.37       52.51     67.95 o 
   5   6   5      227.34      253.07     96.59 o 
 -11   7   5       18.19       39.05     55.63 o 
 -10   7   5        0.63       -8.42     48.43 o 
  -9   7   5      118.39      125.84     61.10 o 
  -8   7   5       27.68       21.26     43.65 o 
  -7   7   5       23.71        4.43     40.88 o 
  -6   7   5      958.57      838.02     85.23 o 
  -5   7   5     2199.46     2135.24    117.34 o 
  -4   7   5      468.50      400.18     41.41 o 
  -3   7   5       34.57       29.82     23.68 o 
  -2   7   5       60.00       59.19     40.18 o 
  -1   7   5        6.01       26.73     42.18 o 
   0   7   5     3040.46     3476.02    188.85 o 
   1   7   5      473.04      561.60     95.90 o 
   2   7   5      825.26      738.48    105.01 o 
   3   7   5      384.55      355.22     89.74 o 
   4   7   5      137.76      116.82     72.81 o 
   5   7   5        0.37       61.71     70.47 o 
 -11   8   5       93.75       22.65     59.19 o 
 -10   8   5      336.51      328.06     77.15 o 
  -9   8   5        8.34       39.23     50.42 o 
  -8   8   5      510.14      456.68     79.41 o 
  -7   8   5     1499.46     1501.03     79.81 o 
  -6   8   5      919.21      888.79     87.40 o 
  -5   8   5      255.72      235.09     39.71 o 
  -4   8   5       58.35       78.66     35.93 o 
  -3   8   5      379.52      440.53     69.00 o 
  -2   8   5     1332.91     1263.02    106.40 o 
  -1   8   5      178.24      205.08     69.08 o 
   0   8   5      225.46      232.50     77.94 o 
   1   8   5      958.39     1083.46    124.19 o 
   2   8   5      823.39      900.42    119.51 o 
   3   8   5        5.43       36.62     61.27 o 
   4   8   5       56.14       15.88     63.79 o 
 -11   9   5       76.24       59.28     66.22 o 
 -10   9   5        6.44       17.97     54.24 o 
  -9   9   5      520.51      465.88     83.32 o 
  -8   9   5      132.29      162.12     60.66 o 
  -7   9   5       87.26       35.67     32.57 o 
  -6   9   5       76.45       58.83     34.39 o 
  -5   9   5        3.49      -10.83     29.10 o 
  -4   9   5     1014.98     1032.25     98.24 o 
  -3   9   5     1588.42     1606.01    116.90 o 
  -2   9   5      372.23      372.75     75.16 o 
  -1   9   5      294.52      318.42     74.90 o 
   0   9   5      896.20      853.12    109.27 o 
   1   9   5        4.19      -38.88     62.31 o 
   2   9   5       20.46       49.56     73.51 o 
   3   9   5       35.05       -8.94     64.57 o 
 -10  10   5       75.86      109.70     60.40 o 
  -9  10   5        3.05       13.37     56.93 o 
  -8  10   5        4.85       -2.78     52.68 o 
  -7  10   5       10.38       19.37     32.38 o 
  -6  10   5      705.39      646.45     60.53 o 
  -5  10   5      655.39      729.02     95.12 o 
  -4  10   5       52.43       39.63     37.90 o 
  -3  10   5      980.34      892.00     99.20 o 
  -2  10   5     1532.99     1351.55    122.89 o 
  -1  10   5       76.80       62.05     61.36 o 
   0  10   5       44.10       -5.29     61.79 o 
   1  10   5        4.66      -15.27     65.52 o 
   2  10   5       42.50       52.12     45.80 o 
 -10  11   5       19.84       48.95     69.95 o 
  -9  11   5        3.45       25.69     57.19 o 
  -8  11   5      278.50      296.73     75.16 o 
  -7  11   5      427.85      445.22     58.26 o 
  -6  11   5       12.60        2.43     58.32 o 
  -5  11   5      166.35      224.00     74.12 o 
  -4  11   5     1395.90     1314.66    128.01 o 
  -3  11   5       73.66       66.31     59.28 o 
  -2  11   5       27.02        8.17     42.30 o 
  -1  11   5        2.48       11.89     41.35 o 
   0  11   5       53.49       74.19     45.55 o 
   1  11   5      221.01      248.62     57.91 o 
  -9  12   5      242.62      288.48     84.53 o 
  -7  12   5      175.47      245.44     77.07 o 
  -6  12   5      310.39      280.67     78.89 o 
  -5  12   5       29.36       52.25     59.02 o 
  -4  12   5        0.69      -20.31     52.77 o 
  -3  12   5      114.11      151.97     74.20 o 
  -2  12   5       25.59       64.66     62.92 o 
  -1  12   5      351.30      385.86     87.92 o 
   0  12   5       99.04      152.75     77.07 o 
  -7  13   5      105.08       91.82     72.12 o 
  -6  13   5       33.46       47.82     61.10 o 
  -5  13   5       57.50       12.15     64.40 o 
  -4  13   5        0.84       -6.08     58.49 o 
  -3  13   5      211.22      126.36     81.23 o 
  -2  13   5      248.64      260.62     84.18 o 
   0 -13   6      327.49      375.62     96.59 o 
   1 -13   6        0.56        5.81     66.48 o 
   2 -13   6       91.81      175.60     56.55 o 
   3 -13   6      163.96      192.18     68.74 o 
   4 -13   6       58.74      101.74     49.43 o 
   5 -13   6      400.04      415.50     64.51 o 
  -2 -12   6       85.38      121.59     69.86 o 
  -1 -12   6       24.50       51.38     61.97 o 
   0 -12   6       63.24       65.39     45.05 o 
   1 -12   6       13.90       44.17     44.84 o 
   2 -12   6      323.64      224.42     57.05 o 
   3 -12   6      864.56      950.02     84.24 o 
   4 -12   6      219.56      216.34     54.57 o 
   5 -12   6       62.95       87.67     45.42 o 
   6 -12   6      141.68      201.26     55.01 o 
  -3 -11   6      214.76      281.37     83.14 o 
  -2 -11   6      660.42      700.55    103.02 o 
  -1 -11   6       50.66       41.50     45.53 o 
   0 -11   6      859.54      866.90     79.12 o 
   1 -11   6     3932.97     4005.03    154.65 o 
   2 -11   6      550.21      570.33     66.76 o 
   3 -11   6       17.07       26.01     44.83 o 
   4 -11   6      990.59     1025.20     84.99 o 
   5 -11   6      277.43      305.17     85.01 o 
   6 -11   6      163.17       67.35     62.05 o 
   7 -11   6      179.49      137.12     71.69 o 
  -4 -10   6      329.11      274.16     76.37 o 
  -3 -10   6      635.83      588.94     98.16 o 
  -2 -10   6        5.59        4.40     42.27 o 
  -1 -10   6     2235.52     2473.14    120.68 o 
   0 -10   6     2886.73     2698.41    124.01 o 
   1 -10   6      213.82      156.31     47.05 o 
   2 -10   6      171.33      159.45     44.37 o 
   3 -10   6       19.49       45.35     38.67 o 
   4 -10   6       51.82       54.77     39.88 o 
   5 -10   6        0.96      -21.39     32.42 o 
   6 -10   6       34.57       38.88     62.23 o 
   7 -10   6      266.14      382.04     92.00 o 
  -6  -9   6       72.48      172.79     78.37 o 
  -5  -9   6      106.77      149.80     68.65 o 
  -4  -9   6        0.40      -32.89     56.24 o 
  -3  -9   6     1024.05      987.96     90.87 o 
  -2  -9   6      746.00      636.97     70.17 o 
  -1  -9   6      626.19      607.10     70.46 o 
   0  -9   6      197.32      174.94     47.95 o 
   1  -9   6       75.51       48.67     51.33 o 
   2  -9   6      413.85      456.77     57.84 o 
   3  -9   6      173.62      177.98     45.27 o 
   4  -9   6      117.84       77.39     44.91 o 
   5  -9   6     2963.50     2854.19    199.44 o 
   6  -9   6     2160.62     2254.05    178.52 o 
   7  -9   6      202.43      323.28     85.40 o 
   8  -9   6        1.03       15.45     61.10 o 
  -6  -8   6       42.12       61.10     67.43 o 
  -5  -8   6      626.76      672.52     94.69 o 
  -4  -8   6      355.67      344.64     43.83 o 
  -3  -8   6       18.69       -5.13     28.78 o 
  -2  -8   6      290.12      283.00     51.58 o 
  -1  -8   6       35.17       20.42     36.40 o 
   0  -8   6      828.90      797.96    100.72 o 
   1  -8   6     3768.41     3977.01    139.99 o 
   2  -8   6      831.26      859.08     70.12 o 
   3  -8   6      693.86      663.89     66.27 o 
   4  -8   6     3239.30     3503.28    206.38 o 
   5  -8   6     1627.28     1780.36    154.66 o 
   6  -8   6        1.23       42.70     51.29 o 
   7  -8   6      140.56       80.11     59.02 o 
   8  -8   6        4.39       -3.73     51.90 o 
  -7  -7   6      409.06      353.05     88.09 o 
  -6  -7   6      756.61      771.80    105.71 o 
  -5  -7   6       70.01       58.66     41.38 o 
  -4  -7   6     1357.72     1358.55     68.21 o 
  -3  -7   6     2356.49     2322.79     83.90 o 
  -2  -7   6       55.50       67.33     28.52 o 
  -1  -7   6     1192.13     1184.56     80.72 o 
   0  -7   6     2660.07     2786.86    114.86 o 
   1  -7   6      178.55      120.18     37.95 o 
   2  -7   6     3343.27     3449.77    124.61 o 
   3  -7   6     1282.52     1158.70    120.55 o 
   4  -7   6       98.99      148.75     61.62 o 
   5  -7   6        7.74        3.65     45.91 o 
   6  -7   6       44.89       20.66     54.42 o 
   7  -7   6       56.40       51.20     59.80 o 
   8  -7   6        0.18       -3.56     50.51 o 
  -8  -6   6      336.84      465.96    101.89 o 
  -7  -6   6      367.83      329.10     80.63 o 
  -6  -6   6        5.89      -22.49     39.52 o 
  -5  -6   6      206.15      218.69     48.51 o 
  -4  -6   6      771.92      690.87     49.73 o 
  -3  -6   6      158.85      119.09     28.50 o 
  -2  -6   6        1.21        4.88     22.65 o 
  -1  -6   6     1079.87     1071.58     71.67 o 
   0  -6   6     2289.41     2250.99     98.04 o 
   1  -6   6     1632.31     1531.07     81.14 o 
   2  -6   6        0.64        5.12     50.94 o 
   3  -6   6      683.95      634.59     88.18 o 
   4  -6   6      298.48      312.61     70.30 o 
   5  -6   6     1786.06     1900.57    146.50 o 
   6  -6   6      817.53      781.52    103.45 o 
   7  -6   6        1.41        9.03     46.00 o 
   8  -6   6      631.22      623.48     98.76 o 
  -8  -5   6       33.51        3.56     59.45 o 
  -7  -5   6       10.12      -30.26     52.55 o 
  -6  -5   6      451.11      379.01     55.08 o 
  -5  -5   6      753.33      684.23     47.67 o 
  -4  -5   6      197.87      188.61     32.83 o 
  -3  -5   6     2794.12     2845.80     95.23 o 
  -2  -5   6     8755.38     8706.80    179.92 o 
  -1  -5   6     7408.75     7795.80    172.61 o 
   0  -5   6       88.48       46.43     64.22 o 
   1  -5   6     1045.37      840.99     98.29 o 
   2  -5   6     2190.20     2035.99     75.59 o 
   3  -5   6       32.11       18.57     30.93 o 
   4  -5   6     2351.31     2337.98    151.44 o 
   5  -5   6      744.51      695.43     90.00 o 
   6  -5   6      329.07      407.64     78.02 o 
   7  -5   6      639.01      647.35     94.60 o 
   8  -5   6      371.24      395.49     81.84 o 
  -9  -4   6       19.18       14.23     62.66 o 
  -8  -4   6        6.18      -32.13     42.26 o 
  -7  -4   6      382.41      383.36     55.67 o 
  -6  -4   6      584.38      552.46     59.14 o 
  -5  -4   6       32.50       22.24     32.92 o 
  -4  -4   6     4102.38     4151.74    127.02 o 
  -3  -4   6    11037.51    11641.59    199.98 o 
  -2  -4   6     1952.96     2208.05    143.63 o 
  -1  -4   6     1754.92     1789.48    122.46 o 
   0  -4   6     4137.58     4562.00    198.57 o 
   1  -4   6       68.76       40.27     24.33 o 
   2  -4   6      195.96      170.81     35.05 o 
   3  -4   6      315.52      326.30     55.72 o 
   4  -4   6      830.95      878.92     64.79 o 
   5  -4   6      209.95      265.02     44.04 o 
   6  -4   6      165.91      182.60     55.37 o 
   7  -4   6       18.48       34.89     53.11 o 
   8  -4   6        1.47       21.35     56.33 o 
  -9  -3   6        1.31      -18.06     43.89 o 
  -8  -3   6      388.66      357.03     60.20 o 
  -7  -3   6       30.59       55.47     41.76 o 
  -6  -3   6      574.36      691.90     62.67 o 
  -5  -3   6     2142.18     2211.58    110.35 o 
  -4  -3   6     1461.39     1375.71    100.28 o 
  -3  -3   6        6.41        8.77     44.09 o 
  -2  -3   6      168.85      189.46     69.95 o 
  -1  -3   6       24.24       -1.13     58.41 o 
   0  -3   6      907.69      826.48     93.12 o 
   1  -3   6      629.47      566.78     43.70 o 
   2  -3   6     5320.34     5137.65    124.37 o 
   3  -3   6    11273.06    11784.98    206.37 o 
   4  -3   6     1789.30     1947.46     90.32 o 
   5  -3   6      650.34      656.91     60.03 o 
   6  -3   6      440.34      492.93     54.65 o 
   7  -3   6       31.15       57.75     39.02 o 
 -10  -2   6        4.90      -16.67     49.11 o 
  -9  -2   6       40.19       48.73     41.25 o 
  -8  -2   6       89.97      102.55     42.58 o 
  -7  -2   6     1366.43     1368.54     84.68 o 
  -6  -2   6       11.80        1.44     30.85 o 
  -5  -2   6      473.81      543.69     54.05 o 
  -4  -2   6       41.80       46.67     27.62 o 
  -3  -2   6     1460.69     1612.86    110.05 o 
  -2  -2   6     3812.93     4150.97    169.67 o 
  -1  -2   6     4084.12     4741.56    190.15 o 
   0  -2   6     4235.79     3970.97    173.58 o 
   1  -2   6     7099.47     6374.96    155.57 o 
   2  -2   6     7530.27     7401.57    148.74 o 
   3  -2   6      573.19      533.31     50.54 o 
   4  -2   6     1052.13     1048.23     82.36 o 
   5  -2   6     1006.41     1047.36     72.48 o 
   6  -2   6        0.45       -2.96     33.82 o 
   7  -2   6       84.44       96.51     71.95 o 
   8  -2   6       53.32       82.80     74.98 o 
 -10  -1   6      110.69      135.14     50.56 o 
  -9  -1   6      585.99      629.52     69.61 o 
  -8  -1   6      211.76      214.53     48.85 o 
  -7  -1   6      517.64      562.67     59.37 o 
  -6  -1   6     1598.28     1627.85     83.94 o 
  -5  -1   6      200.65      199.23     34.92 o 
  -4  -1   6     3828.22     4397.88    183.12 o 
  -3  -1   6     1822.38     1752.94    110.05 o 
  -2  -1   6      263.84      350.45     63.53 o 
  -1  -1   6     4576.78     4580.40    171.75 o 
   0  -1   6    15659.12    14854.95    230.99 o 
   1  -1   6      985.80      883.45     53.76 o 
   2  -1   6       24.58       -2.61     34.32 o 
   3  -1   6       16.82       17.49     30.10 o 
   4  -1   6       53.77       29.68     30.51 o 
   5  -1   6        0.60       15.80     29.51 o 
   6  -1   6      305.25      287.09     83.58 o 
   7  -1   6      413.06      563.34     99.37 o 
   8  -1   6      294.64      433.07    100.76 o 
 -10   0   6      129.46      178.51     42.18 o 
  -9   0   6        7.40       -5.68     32.49 o 
  -8   0   6       50.80       69.39     31.72 o 
  -7   0   6      505.66      498.19     43.37 o 
  -6   0   6       98.18      109.36     26.30 o 
  -5   0   6     1654.46     1851.79    118.29 o 
  -4   0   6     1054.29      956.14     82.62 o 
  -3   0   6     6867.77     7327.49    208.55 o 
  -2   0   6     1720.82     1762.31    102.67 o 
  -1   0   6        1.82       29.59     48.25 o 
   0   0   6     1464.27     1211.29     80.76 o 
   1   0   6        2.18       10.60     24.54 o 
   2   0   6     1562.65     1600.60     70.79 o 
   3   0   6     2109.19     2230.20     89.04 o 
   4   0   6        2.76       -6.63     27.06 o 
   5   0   6     1170.13     1141.78    125.93 o 
   6   0   6     2188.75     2162.06    172.88 o 
   7   0   6      468.22      550.41    108.31 o 
 -11   1   6       23.15        5.42     40.54 o 
 -10   1   6        1.85       -2.44     35.98 o 
  -9   1   6       42.79       33.72     34.02 o 
  -8   1   6      187.71      153.76     34.51 o 
  -7   1   6        8.32       28.80     26.73 o 
  -6   1   6     1134.23     1042.38     66.76 o 
  -5   1   6     1269.62     1222.87     65.23 o 
  -4   1   6     9071.04     9446.59    241.70 o 
  -3   1   6      441.69      471.52     61.36 o 
  -2   1   6     4672.85     5196.51    168.02 o 
  -1   1   6     3008.25     3201.21     90.82 o 
   0   1   6      173.89      158.78     44.04 o 
   1   1   6     2524.39     2612.05     82.91 o 
   2   1   6      463.12      441.40     42.46 o 
   3   1   6      168.06      165.19     34.80 o 
   4   1   6     2660.38     2798.30    182.08 o 
   5   1   6      704.46      616.45    105.97 o 
   6   1   6      435.56      520.99    105.36 o 
   7   1   6        0.27       73.25     80.28 o 
 -11   2   6        0.06       -9.78     39.08 o 
 -10   2   6      207.88      268.04     44.36 o 
  -9   2   6      102.34      124.25     35.68 o 
  -8   2   6      153.98      109.95     33.24 o 
  -7   2   6     2940.53     3224.12    309.49 o 
  -6   2   6     5651.09     6128.51    156.51 o 
  -5   2   6     1194.93     1223.93     65.76 o 
  -4   2   6      541.37      575.48     53.72 o 
  -3   2   6      622.88      632.86     61.88 o 
  -2   2   6      920.18      907.54     72.47 o 
  -1   2   6      486.63      483.96     45.61 o 
   0   2   6     3025.91     2978.81    111.04 o 
   1   2   6      490.60      455.10     38.60 o 
   2   2   6     2264.27     2508.53     82.49 o 
   3   2   6      758.30      856.68    108.40 o 
   4   2   6        2.06       30.55     59.97 o 
   5   2   6      144.07       92.08     68.30 o 
   6   2   6       65.83      122.54     76.29 o 
   7   2   6       53.26      174.36     82.27 o 
 -11   3   6       67.91       97.81     39.41 o 
 -10   3   6      160.23      124.61     33.88 o 
  -9   3   6      194.93      198.92     59.80 o 
  -8   3   6     2342.17     2406.45    149.01 o 
  -7   3   6     1169.89     1266.58    105.88 o 
  -6   3   6       84.05       81.47     33.23 o 
  -5   3   6      591.81      637.16     53.33 o 
  -4   3   6     1351.70     1309.53     62.10 o 
  -3   3   6      726.65      806.08     69.17 o 
  -2   3   6      442.79      484.14     40.25 o 
  -1   3   6     2220.77     1970.15     70.68 o 
   0   3   6     6652.12     6199.77    120.39 o 
   1   3   6      629.04      640.26     41.13 o 
   2   3   6       38.88       34.45     54.24 o 
   3   3   6      963.43      993.63    117.51 o 
   4   3   6      217.40      194.14     74.55 o 
   5   3   6      125.60      146.76     75.59 o 
   6   3   6      100.77      133.13     85.75 o 
 -11   4   6       41.49       14.06     55.54 o 
 -10   4   6       69.33       64.40     56.59 o 
  -9   4   6      131.50      157.87     58.84 o 
  -8   4   6        1.41       -8.42     45.56 o 
  -7   4   6      121.07      178.87     54.50 o 
  -6   4   6       99.56       59.88     46.78 o 
  -5   4   6     1195.55     1023.59     86.09 o 
  -4   4   6      313.19      309.36     37.22 o 
  -3   4   6     2811.06     3066.47    122.80 o 
  -2   4   6    10752.76    11235.22    297.90 o 
  -1   4   6     8431.89     7760.12    220.66 o 
   0   4   6     1018.14     1027.31     92.52 o 
   1   4   6     2884.14     3098.24    168.89 o 
   2   4   6     1026.57      936.87    114.04 o 
   3   4   6       34.11      120.46     71.51 o 
   4   4   6       21.03       -5.12     61.53 o 
   5   4   6       69.99       65.70     72.55 o 
   6   4   6      110.25      127.49     77.50 o 
 -11   5   6       55.24       21.09     60.84 o 
 -10   5   6       41.30      118.47     59.62 o 
  -9   5   6      386.83      331.01     69.86 o 
  -8   5   6      167.08      158.30     52.25 o 
  -7   5   6     1197.04     1112.97     99.72 o 
  -6   5   6     1013.85     1034.51     92.17 o 
  -5   5   6       14.35       -1.22     37.23 o 
  -4   5   6     3280.39     3958.97    110.87 o 
  -3   5   6     5256.26     5283.57    220.25 o 
  -2   5   6     1798.72     1665.81     75.16 o 
  -1   5   6        6.20       11.80     38.36 o 
   0   5   6      365.74      299.94     68.82 o 
   1   5   6      336.56      321.20     72.38 o 
   2   5   6       82.92       73.86     68.82 o 
   3   5   6       15.63       63.09     66.74 o 
   4   5   6      247.02      294.21     96.25 o 
   5   5   6      118.10      154.05     88.87 o 
 -11   6   6      106.02      119.25     67.26 o 
 -10   6   6       71.67       85.83     56.59 o 
  -9   6   6        4.45       27.95     46.43 o 
  -8   6   6       64.31       41.22     45.91 o 
  -7   6   6      655.94      618.71     82.54 o 
  -6   6   6      291.49      397.84     64.22 o 
  -5   6   6     1750.98     1677.26    105.97 o 
  -4   6   6      361.54      318.53     39.12 o 
  -3   6   6      633.58      638.57     36.21 o 
  -2   6   6       20.64       -1.13     43.74 o 
  -1   6   6      651.60      510.92     72.90 o 
   0   6   6      549.34      601.44     86.61 o 
   1   6   6       40.35       77.41     67.78 o 
   2   6   6     1385.04     1534.41    145.20 o 
   3   6   6     1512.51     1525.12    154.66 o 
   4   6   6      465.80      609.25    111.78 o 
   5   6   6        4.72       30.29     71.86 o 
 -11   7   6       14.06      -14.67     60.75 o 
 -10   7   6        0.39      -16.58     55.20 o 
  -9   7   6       52.12       70.99     53.37 o 
  -8   7   6     1328.79     1240.11    115.43 o 
  -7   7   6      596.83      533.74     76.46 o 
  -6   7   6       78.28       33.76     37.41 o 
  -5   7   6      116.55       92.95     41.74 o 
  -4   7   6     1914.85     2274.19    135.04 o 
  -3   7   6       32.33       20.05     39.49 o 
  -2   7   6     2072.08     2146.96    134.69 o 
  -1   7   6     1289.84     1207.83    112.39 o 
   0   7   6      579.73      440.10     82.45 o 
   1   7   6     1388.26     1396.94    138.51 o 
   2   7   6     1729.73     1935.45    168.46 o 
   3   7   6      153.48      269.74     90.95 o 
   4   7   6       12.41       -5.55     76.20 o 
 -11   8   6        6.80      -29.68     55.54 o 
 -10   8   6      369.96      265.22     74.12 o 
  -9   8   6      970.78     1039.02    115.25 o 
  -8   8   6      908.92      800.62     94.77 o 
  -7   8   6      173.62      226.69     60.40 o 
  -6   8   6      783.29      734.75     82.19 o 
  -5   8   6       25.89       -4.59     29.84 o 
  -4   8   6      187.40      193.71     60.32 o 
  -3   8   6      414.86      446.09     71.77 o 
  -2   8   6      326.28      285.53     70.91 o 
  -1   8   6      656.30      749.76    101.72 o 
   0   8   6      750.19      734.83    103.80 o 
   1   8   6      219.70      191.37     75.94 o 
   2   8   6       42.56       61.36     71.51 o 
   3   8   6        0.21       20.48     76.11 o 
 -10   9   6      246.47      263.66     73.51 o 
  -9   9   6       10.96        7.38     56.67 o 
  -8   9   6      213.36      136.26     61.45 o 
  -7   9   6      112.88       89.49     37.78 o 
  -6   9   6      167.82      138.64     39.87 o 
  -5   9   6        3.82      -35.76     44.35 o 
  -4   9   6      515.39      633.29     87.57 o 
  -3   9   6      405.21      349.75     72.90 o 
  -2   9   6      923.41      996.67    109.01 o 
  -1   9   6      303.07      306.88     84.70 o 
   0   9   6      494.64      572.54     99.29 o 
   1   9   6       58.72       35.15     64.83 o 
   2   9   6       25.97       17.88     62.05 o 
 -10  10   6       27.73       28.81     65.87 o 
  -9  10   6       11.40      -42.61     58.49 o 
  -8  10   6       28.17       -9.89     55.37 o 
  -7  10   6      416.86      392.22     53.15 o 
  -6  10   6       57.39       99.72     61.10 o 
  -5  10   6     2601.96     3189.02    171.84 o 
  -4  10   6     1476.52     1573.72    125.84 o 
  -3  10   6       70.79      -10.41     57.45 o 
  -2  10   6       39.51       45.30     64.74 o 
  -1  10   6     1285.51     1202.62    130.70 o 
   0  10   6       39.49       77.24     64.31 o 
   1  10   6       60.85      127.40     68.22 o 
  -9  11   6       88.86      124.02     72.29 o 
  -8  11   6        0.05      -40.96     56.93 o 
  -7  11   6       98.41      160.30     65.35 o 
  -6  11   6      959.34     1073.65    118.64 o 
  -5  11   6      729.67      798.53    107.36 o 
  -3  11   6       55.25      111.70     67.00 o 
  -2  11   6       64.07       71.08     64.31 o 
  -1  11   6        5.70       94.34     74.72 o 
   0  11   6        1.05       54.50     71.43 o 
  -9  12   6       59.88      101.02     78.02 o 
  -7  12   6       27.60       34.72     63.79 o 
  -6  12   6       86.51       57.97     58.93 o 
  -5  12   6      129.17      143.89     64.40 o 
  -4  12   6        0.45      -15.19     56.41 o 
  -3  12   6       36.47       59.36     69.52 o 
  -2  12   6       12.01       12.84     60.06 o 
  -1  12   6      164.18      212.28     85.31 o 
  -7  13   6       38.66       62.75     73.60 o 
  -6  13   6        8.53      -14.67     64.57 o 
  -5  13   6      112.66      155.96     71.25 o 
  -4  13   6      265.21      257.33     79.76 o 
  -3  13   6       21.92       98.50     69.26 o 
   0 -13   7      164.14      169.50     81.32 o 
   1 -13   7        6.26       78.47     51.76 o 
   2 -13   7      265.65      292.61     61.38 o 
   3 -13   7      547.44      610.30     75.82 o 
   4 -13   7       70.52       77.46     52.22 o 
  -2 -12   7       31.14       31.07     75.59 o 
  -1 -12   7        6.71       46.08     71.34 o 
   0 -12   7       61.48       82.30     50.88 o 
   1 -12   7     1438.48     1530.24    107.06 o 
   2 -12   7      693.82      794.86     83.29 o 
   3 -12   7      157.21      154.22     71.30 o 
   4 -12   7      496.70      525.79     71.32 o 
   5 -12   7      221.16      292.47     88.00 o 
  -3 -11   7       25.68       64.31     73.08 o 
  -2 -11   7      154.08      145.37     70.47 o 
  -1 -11   7      726.84      624.79    106.79 o 
   0 -11   7       80.45       85.78     47.12 o 
   1 -11   7        7.15       30.88     42.16 o 
   2 -11   7      887.60      987.73     85.26 o 
   3 -11   7      804.83      819.79    122.67 o 
   4 -11   7       32.01       75.39     43.98 o 
   5 -11   7       72.20       56.50     59.28 o 
   6 -11   7       12.65       59.54     64.40 o 
  -4 -10   7        5.78       62.66     69.69 o 
  -3 -10   7     1015.83     1012.65     88.20 o 
  -2 -10   7     1382.50     1205.13    127.49 o 
  -1 -10   7      308.81      291.10     57.79 o 
   0 -10   7     1269.49     1462.07     99.09 o 
   1 -10   7      494.17      555.13     67.90 o 
   2 -10   7       14.58       16.95     46.52 o 
   3 -10   7      111.17       38.39     40.06 o 
   4 -10   7        2.70       17.18     55.20 o 
   5 -10   7      192.45      212.46     72.21 o 
   6 -10   7      560.89      629.56    112.39 o 
   7 -10   7       90.33       77.85     64.22 o 
  -4  -9   7      217.60      265.48     60.77 o 
  -3  -9   7       53.16       64.79     48.40 o 
  -2  -9   7       88.75      186.25     52.67 o 
  -1  -9   7     1563.88     1631.68    102.45 o 
   0  -9   7       42.22      -11.17     35.25 o 
   1  -9   7      269.28      246.29     49.59 o 
   2  -9   7        6.00        4.28     39.01 o 
   3  -9   7     1636.42     1803.62    156.65 o 
   4  -9   7     2760.55     2821.56    197.88 o 
   5  -9   7      308.60      298.38     84.10 o 
   6  -9   7      212.82      303.93     84.44 o 
   7  -9   7      230.66      286.40     87.13 o 
  -6  -8   7      412.48      424.83     90.61 o 
  -5  -8   7       59.27      100.32     53.10 o 
  -4  -8   7      506.01      505.99     50.34 o 
  -3  -8   7      983.25      942.10     80.19 o 
  -2  -8   7      217.34      191.41     52.77 o 
  -1  -8   7      601.43      616.21     65.86 o 
   0  -8   7       12.88       24.34     40.85 o 
   1  -8   7      185.73      219.02     49.12 o 
   2  -8   7     2481.63     2392.57    110.76 o 
   3  -8   7      908.78      670.09    102.06 o 
   4  -8   7       52.06       23.00     51.99 o 
   5  -8   7      603.56      698.64    108.22 o 
   6  -8   7      438.74      317.73     84.79 o 
   7  -8   7       10.17       42.27     56.59 o 
  -7  -7   7       19.51        0.95     56.50 o 
  -6  -7   7      209.31      205.90     57.80 o 
  -5  -7   7      837.48      764.43     76.53 o 
  -4  -7   7       14.50       -8.60     28.67 o 
  -3  -7   7       40.54       18.70     29.55 o 
  -2  -7   7      301.30      278.46     49.74 o 
  -1  -7   7      530.66      606.89     91.00 o 
   0  -7   7     5371.81     5671.04    166.03 o 
   1  -7   7      948.89      911.01    111.61 o 
   2  -7   7      595.84      571.76     93.64 o 
   3  -7   7     1811.61     1526.34    136.69 o 
   4  -7   7     1195.10     1088.15    118.47 o 
   5  -7   7       84.54       74.03     54.85 o 
   6  -7   7       25.66       52.77     57.89 o 
   7  -7   7      112.84      109.79     65.18 o 
   8  -7   7      398.96      322.59     80.89 o 
  -8  -6   7       27.84       52.25     77.15 o 
  -7  -6   7      234.58      211.61     55.02 o 
  -6  -6   7      690.15      696.70     74.04 o 
  -5  -6   7      115.97       60.32     33.48 o 
  -4  -6   7        3.30        6.54     27.05 o 
  -3  -6   7     1559.25     1513.80     67.72 o 
  -2  -6   7     1652.19     1490.70     84.27 o 
  -1  -6   7     1905.48     1889.97     96.41 o 
   0  -6   7       31.78      -48.34     70.21 o 
   1  -6   7     1976.60     1933.72    149.62 o 
   2  -6   7     2451.46     2089.33    153.27 o 
   3  -6   7      160.59      137.47     60.58 o 
   4  -6   7      961.93      994.85    111.09 o 
   5  -6   7       47.63        3.04     51.81 o 
   6  -6   7      448.35      513.26     91.82 o 
   7  -6   7      655.54      555.18     93.38 o 
   8  -6   7       51.06       74.72     61.01 o 
  -8  -5   7        4.06        8.76     49.24 o 
  -7  -5   7       64.32       41.67     45.52 o 
  -6  -5   7      287.50      217.76     49.30 o 
  -5  -5   7       29.75       24.92     40.29 o 
  -4  -5   7     1932.99     2137.58    103.62 o 
  -3  -5   7     1898.88     1930.07    152.49 o 
  -2  -5   7        7.73       60.06     65.79 o 
  -1  -5   7     2225.94     2293.11    164.29 o 
   0  -5   7     3183.29     3416.49    193.71 o 
   1  -5   7      114.42       81.79     30.94 o 
   2  -5   7      164.06      118.31     35.28 o 
   3  -5   7       98.14      117.25     56.06 o 
   4  -5   7      548.82      660.63     90.69 o 
   5  -5   7      725.67      833.77    101.98 o 
   6  -5   7      129.70      167.15     63.79 o 
   7  -5   7      158.97      204.12     67.87 o 
   8  -5   7      171.36      199.35     73.86 o 
  -9  -4   7        1.54      -18.04     47.21 o 
  -8  -4   7       53.90       -1.55     42.84 o 
  -7  -4   7      232.59      198.66     50.26 o 
  -6  -4   7       81.11       69.42     41.69 o 
  -5  -4   7     2072.11     2395.75    107.37 o 
  -4  -4   7       42.90       26.43     31.98 o 
  -3  -4   7     2958.28     3524.36    184.86 o 
  -2  -4   7     3135.27     3233.54    182.69 o 
  -1  -4   7      198.68      190.85     74.90 o 
   0  -4   7       56.81       14.15     62.75 o 
   1  -4   7       34.82       22.46     28.69 o 
   2  -4   7     1890.01     1620.50     76.07 o 
   3  -4   7     2144.05     2253.97     98.11 o 
   4  -4   7      429.01      515.81     58.00 o 
   5  -4   7      159.21      229.99     63.36 o 
   6  -4   7      507.92      622.36     89.65 o 
   7  -4   7      203.97      220.44     65.96 o 
   8  -4   7       15.87       11.80     55.80 o 
  -9  -3   7       18.27       23.87     51.57 o 
  -8  -3   7      456.80      487.19     68.52 o 
  -7  -3   7     1232.56     1141.04     83.34 o 
  -6  -3   7       77.73       31.36     40.40 o 
  -5  -3   7      781.45      840.30     66.57 o 
  -4  -3   7     1185.72     1089.71    105.27 o 
  -3  -3   7      918.25      993.55    100.85 o 
  -2  -3   7      906.81      918.30    104.67 o 
  -1  -3   7      186.56      142.07     58.93 o 
   0  -3   7     5932.69     5863.64    228.86 o 
   1  -3   7     7201.90     6468.57    181.60 o 
   2  -3   7     2839.85     2715.85     99.67 o 
   3  -3   7       35.49       38.48     36.65 o 
   4  -3   7     2292.48     2549.87    108.95 o 
   5  -3   7      529.51      598.89     60.82 o 
   6  -3   7      166.99      177.23     70.99 o 
   7  -3   7       61.63       46.61     56.41 o 
 -10  -2   7      111.26       92.43     74.38 o 
  -9  -2   7      433.37      507.30     69.71 o 
  -8  -2   7       73.52       96.84     44.68 o 
  -7  -2   7      185.31      126.53     40.87 o 
  -6  -2   7     1181.23     1264.43     84.44 o 
  -5  -2   7     1524.38     1505.94    119.16 o 
  -4  -2   7       17.99      -14.15     45.74 o 
  -3  -2   7      611.26      661.67     84.36 o 
  -2  -2   7      853.04      812.42     96.33 o 
  -1  -2   7      832.18      850.43     99.02 o 
   0  -2   7     4689.29     4552.06    129.53 o 
   1  -2   7      140.27      124.45     34.25 o 
   2  -2   7     3681.65     3497.80    110.82 o 
   3  -2   7     1182.35     1366.45    100.50 o 
   4  -2   7       21.00       11.48     34.72 o 
   5  -2   7       51.74       25.64     33.04 o 
   6  -2   7      341.13      378.57     56.11 o 
   7  -2   7      138.95      154.22     78.11 o 
 -10  -1   7       42.03       43.35     51.54 o 
  -9  -1   7      140.31      106.89     47.98 o 
  -8  -1   7      761.03      826.55     74.01 o 
  -7  -1   7      134.15      135.56     41.79 o 
  -6  -1   7      200.93      145.28     39.01 o 
  -5  -1   7       11.83      -28.12     47.65 o 
  -4  -1   7     1212.10     1231.87    103.10 o 
  -3  -1   7     2237.35     2172.12    128.88 o 
  -2  -1   7     5210.84     6001.90    211.50 o 
  -1  -1   7        3.09      -41.05     53.03 o 
   0  -1   7     8015.60     7355.77    148.14 o 
   1  -1   7     3088.15     2880.74     96.03 o 
   2  -1   7      863.92      790.39     58.96 o 
   3  -1   7       74.95       71.27     42.44 o 
   4  -1   7        2.86       13.38     33.88 o 
   5  -1   7      672.34      704.38     63.30 o 
   6  -1   7      988.15      948.42    126.36 o 
   7  -1   7       37.90       93.73     79.32 o 
 -10   0   7       73.10       58.91     50.33 o 
  -9   0   7      348.67      336.78     45.15 o 
  -8   0   7      144.15      131.30     42.85 o 
  -7   0   7      441.61      451.54     55.47 o 
  -6   0   7       16.33        1.22     42.79 o 
  -5   0   7     3256.62     3700.11    170.54 o 
  -4   0   7     4311.65     4782.61    192.23 o 
  -3   0   7        0.94      -28.38     41.40 o 
  -2   0   7     4906.81     5043.32    184.34 o 
  -1   0   7       39.91       25.52     51.99 o 
   0   0   7     1538.02     1377.59     67.17 o 
   1   0   7      632.45      536.58     47.13 o 
   2   0   7       49.01       45.18     30.71 o 
   3   0   7     1098.60     1077.26     67.82 o 
   4   0   7     1025.51     1140.39    130.09 o 
   5   0   7      239.09      210.46     76.89 o 
   6   0   7        3.88       -6.68     70.04 o 
   7   0   7      290.27      224.52     86.01 o 
 -10   1   7        9.90       -8.19     33.15 o 
  -9   1   7       49.27       21.40     32.38 o 
  -8   1   7      103.88       66.94     39.45 o 
  -7   1   7      414.53      417.18     50.55 o 
  -6   1   7     1702.54     1749.99    126.28 o 
  -5   1   7      140.14       64.22     49.21 o 
  -4   1   7     1534.14     1634.65    109.96 o 
  -3   1   7     6530.99     7144.63    215.93 o 
  -2   1   7     2053.30     2248.93    121.07 o 
  -1   1   7     1978.78     1989.29     81.67 o 
   0   1   7        9.94      -11.23     23.12 o 
   1   1   7      894.58      883.06     57.38 o 
   2   1   7     1726.62     1833.69     80.46 o 
   3   1   7     1182.39     1075.04    118.38 o 
   4   1   7       32.78       -2.17     59.80 o 
   5   1   7      667.13      774.93    118.47 o 
   6   1   7       15.61       70.04     71.34 o 
   7   1   7        1.86      -62.14     69.86 o 
 -11   2   7        1.72       24.84     38.34 o 
 -10   2   7        1.04       35.20     39.38 o 
  -9   2   7      364.62      361.67     55.11 o 
  -8   2   7      411.79      378.97     53.23 o 
  -7   2   7      345.85      366.13     49.52 o 
  -6   2   7     1664.30     1671.24     82.93 o 
  -5   2   7     1636.75     1692.71    115.17 o 
  -4   2   7      783.67      739.61     75.59 o 
  -3   2   7       52.37      107.36     45.13 o 
  -2   2   7      492.71      475.77     63.18 o 
  -1   2   7      316.85      267.69     36.18 o 
   0   2   7     3035.36     2614.96    172.88 o 
   1   2   7     1503.66     1560.69     71.38 o 
   2   2   7      284.31      199.87     66.22 o 
   3   2   7     1135.08     1299.73    131.83 o 
   4   2   7      466.61      437.15     90.69 o 
   5   2   7       57.56       10.76     62.92 o 
   6   2   7       69.83      129.92     79.41 o 
 -11   3   7       55.84       80.86     50.06 o 
 -10   3   7      259.24      351.83     58.23 o 
  -9   3   7      118.05      188.97     51.35 o 
  -8   3   7      278.20      329.61     53.30 o 
  -7   3   7      956.19      981.47     71.80 o 
  -6   3   7     1608.43     1702.43     84.50 o 
  -5   3   7       29.39       38.77     26.29 o 
  -4   3   7       88.72      119.07     47.30 o 
  -3   3   7       65.37       37.75     44.44 o 
  -2   3   7     5156.90     5023.10    119.86 o 
  -1   3   7     1423.93     1293.35     64.33 o 
   0   3   7      262.23      251.12     38.11 o 
   1   3   7     2421.53     2450.19    149.36 o 
   2   3   7     1076.76     1282.12    129.66 o 
   3   3   7       12.27      -55.28     55.28 o 
   4   3   7        0.06       53.55     63.01 o 
   5   3   7       16.62       70.91     72.99 o 
   6   3   7       54.67       71.17     74.90 o 
 -11   4   7       38.65       83.77     69.65 o 
 -10   4   7       50.60      107.97     41.92 o 
  -9   4   7      497.58      465.79    109.92 o 
  -8   4   7      296.07      250.50     46.71 o 
  -7   4   7        6.23       -4.92     30.41 o 
  -6   4   7      270.67      235.50     41.43 o 
  -5   4   7      530.78      529.08     49.22 o 
  -4   4   7     3383.14     3757.65    153.79 o 
  -3   4   7     2268.51     2341.45    118.47 o 
  -2   4   7      792.18      811.47     52.77 o 
  -1   4   7     1583.10     1466.37     68.88 o 
   0   4   7     2304.65     2224.72    140.94 o 
   1   4   7      550.48      566.98     87.13 o 
   2   4   7      231.73      255.76     86.35 o 
   3   4   7       21.57        0.78     57.89 o 
   4   4   7      354.40      339.86     96.94 o 
   5   4   7       79.55      171.75     79.41 o 
 -11   5   7      113.29      182.25     65.26 o 
 -10   5   7      204.72      181.04     64.74 o 
  -9   5   7        5.60      -15.19     51.99 o 
  -8   5   7        1.83       -1.39     43.83 o 
  -6   5   7     1082.62      941.30     88.96 o 
  -5   5   7     1898.76     1959.99     85.25 o 
  -4   5   7        5.61        9.45     33.59 o 
  -3   5   7      693.44      772.39     76.29 o 
  -2   5   7     4720.95     4442.77    273.08 o 
  -1   5   7      253.30      228.34     57.02 o 
   0   5   7        3.69       32.02     49.90 o 
   1   5   7       19.72       71.77     58.58 o 
   2   5   7      114.91      148.75     70.12 o 
   3   5   7      421.05      448.26    102.93 o 
   4   5   7       51.05      -25.08     66.83 o 
   5   5   7       89.18      126.88     90.43 o 
 -11   6   7       15.29      -24.30     66.39 o 
 -10   6   7        2.63      -16.23     56.06 o 
  -9   6   7        3.69      -24.99     46.17 o 
  -8   6   7      509.88      599.96     91.65 o 
  -7   6   7      344.43      316.52     70.12 o 
  -6   6   7      245.83       70.65     54.50 o 
  -5   6   7     1628.99     1792.16     84.91 o 
  -4   6   7     2120.53     2118.01     82.80 o 
  -3   6   7       27.27       13.98     28.66 o 
  -2   6   7        0.08      -38.01     38.01 o 
  -1   6   7       17.17       56.33     56.15 o 
   0   6   7      328.84      256.54     68.82 o 
   1   6   7     1739.14     1803.71    152.49 o 
   2   6   7      468.17      541.99    103.28 o 
   3   6   7       87.17       47.99     68.22 o 
   4   6   7      317.30      332.40     97.20 o 
 -11   7   7        7.84       14.32     67.43 o 
 -10   7   7       85.16       26.99     53.63 o 
  -9   7   7      719.92      665.75     98.85 o 
  -8   7   7       40.72       31.24     45.48 o 
  -7   7   7      135.19      144.50     53.46 o 
  -6   7   7     2181.19     2383.11    141.72 o 
  -5   7   7     1113.26     1227.37     87.87 o 
  -4   7   7       73.42       69.34     24.36 o 
  -3   7   7      514.43      433.07     73.94 o 
  -2   7   7      209.13      106.58     61.10 o 
  -1   7   7     1003.95      873.69    104.93 o 
   0   7   7      173.23      268.52     77.85 o 
   1   7   7      108.15      107.53     72.47 o 
   2   7   7       16.85       59.80     66.65 o 
   3   7   7      271.53      396.79    103.62 o 
 -11   8   7       12.60       35.76     57.28 o 
 -10   8   7        8.55       26.38     52.33 o 
  -9   8   7        0.39       -2.78     54.42 o 
  -8   8   7      474.38      550.41     81.84 o 
  -7   8   7        2.52       23.87     40.01 o 
  -6   8   7       26.62       59.97     49.82 o 
  -5   8   7      142.75      118.48     29.90 o 
  -4   8   7       23.57       34.11     45.04 o 
  -3   8   7      503.25      546.85     84.79 o 
  -2   8   7     1292.41     1165.73    113.69 o 
  -1   8   7       29.51       54.68     54.42 o 
   0   8   7     1188.69     1248.70    138.17 o 
   1   8   7      382.25      445.74     98.85 o 
   2   8   7        8.81      -11.37     73.94 o 
   3   8   7       11.10       48.86     83.84 o 
 -10   9   7      347.77      304.80     80.02 o 
  -9   9   7      139.25       91.39     62.57 o 
  -8   9   7       10.70       10.50     52.77 o 
  -7   9   7        6.09       27.25     47.30 o 
  -6   9   7        2.87      -28.23     38.73 o 
  -5   9   7      580.43      584.52     88.52 o 
  -4   9   7      529.64      681.28     95.64 o 
  -3   9   7        0.75      -41.48     50.77 o 
  -2   9   7      320.87      390.02     83.92 o 
  -1   9   7      918.97     1131.11    126.10 o 
   0   9   7      143.23      139.47     72.47 o 
   1   9   7       26.69       18.83     64.05 o 
   2   9   7       29.96      111.96     78.37 o 
 -10  10   7       41.39       25.26     57.37 o 
  -9  10   7       54.27       51.99     61.01 o 
  -8  10   7        1.52       -9.98     54.33 o 
  -7  10   7      552.67      711.14     93.38 o 
  -6  10   7      615.56      649.61     92.95 o 
  -5  10   7       12.88       21.44     57.54 o 
  -4  10   7      133.61      100.15     65.35 o 
  -3  10   7      704.64      671.65     97.38 o 
  -2  10   7       12.61      -17.44     54.59 o 
  -1  10   7        3.46      -19.18     69.95 o 
   0  10   7       30.31        4.77     67.17 o 
   1  10   7       19.54        7.12     66.65 o 
  -9  11   7       39.14       75.59     65.79 o 
  -7  11   7       27.58       64.92     58.84 o 
  -6  11   7      299.67      306.45     74.29 o 
  -4  11   7      296.61      388.81     88.09 o 
  -3  11   7       34.18       45.22     59.88 o 
  -2  11   7       31.06      -28.29     63.18 o 
  -1  11   7        0.18       17.10     77.33 o 
   0  11   7      161.15      138.77     91.56 o 
  -7  12   7      440.25      427.86     91.82 o 
  -6  12   7       97.07       38.10     60.14 o 
  -5  12   7        0.26       46.87     63.27 o 
  -4  12   7       15.79       -8.16     59.62 o 
  -6  13   7       87.85      115.08     69.52 o 
  -5  13   7        4.93       22.04     63.88 o 
  -1 -12   8       65.37       87.94     57.97 o 
   0 -12   8       45.56       74.83     49.41 o 
   1 -12   8       25.51       17.86     45.35 o 
   2 -12   8      503.77      502.43     69.81 o 
   3 -12   8      178.64      164.13     54.80 o 
   4 -12   8       54.54      101.72     69.00 o 
  -3 -11   8       36.91       70.65     71.17 o 
  -2 -11   8        7.89       41.73     49.92 o 
  -1 -11   8      305.02      295.02     60.16 o 
   0 -11   8     1169.85     1262.74     96.15 o 
   1 -11   8      689.18      668.80     74.05 o 
   2 -11   8       41.83       63.31     46.46 o 
   3 -11   8      558.34      609.77    108.57 o 
   4 -11   8       70.83       60.23     66.39 o 
   5 -11   8       58.05       58.76     63.79 o 
  -4 -10   8      202.42      251.16     75.25 o 
  -3 -10   8      337.77      327.88     61.22 o 
  -2 -10   8     2545.43     2476.08    167.98 o 
  -1 -10   8     1972.60     1969.26    115.04 o 
   0 -10   8      221.71      251.55     53.52 o 
   1 -10   8      326.65      317.25     59.84 o 
   2 -10   8      577.08      555.81     90.00 o 
   3 -10   8       68.92       52.85     62.92 o 
   4 -10   8      280.95      212.72     79.06 o 
   5 -10   8      112.34      156.57     79.32 o 
   6 -10   8      131.99      109.27     68.30 o 
  -4  -9   8      230.49      224.62     54.63 o 
  -3  -9   8     1013.52     1028.90     87.19 o 
  -2  -9   8      442.51      450.75     87.87 o 
  -1  -9   8        1.02      -18.15     42.46 o 
   0  -9   8      199.84      166.98     50.27 o 
   1  -9   8       76.63       77.86     41.88 o 
   2  -9   8      186.52      206.64     76.03 o 
   3  -9   8      173.35      188.85     72.12 o 
   4  -9   8      902.63      963.87    126.45 o 
   5  -9   8      649.80      706.45    112.91 o 
   6  -9   8      299.48      187.29     74.98 o 
  -6  -8   8       52.85       58.23     70.91 o 
  -5  -8   8      314.53      319.49     63.97 o 
  -4  -8   8      315.47      240.97     53.48 o 
  -3  -8   8      386.54      325.29     58.74 o 
  -2  -8   8       63.90       39.31     47.78 o 
  -1  -8   8      412.60      362.85     60.10 o 
   0  -8   8      734.53      735.87    114.39 o 
   1  -8   8      374.84      384.04     86.44 o 
   2  -8   8     1419.24     1071.92    128.10 o 
   3  -8   8     3704.56     3814.76    223.04 o 
   4  -8   8     1023.13     1047.96    125.84 o 
   5  -8   8       13.71       31.42     56.59 o 
   6  -8   8      109.32      122.98     68.30 o 
   7  -8   8      286.66      363.47     89.30 o 
  -7  -7   8      211.99      272.17     79.50 o 
  -6  -7   8        2.83      -46.12     48.60 o 
  -5  -7   8      191.78      106.58     47.11 o 
  -4  -7   8      148.84      128.48     47.18 o 
  -3  -7   8       27.71       54.33     65.52 o 
  -2  -7   8     2242.99     2279.92    185.29 o 
  -1  -7   8     1906.71     1922.96    167.07 o 
   0  -7   8      316.52      264.79     92.78 o 
   1  -7   8     2775.21     2781.72    189.89 o 
   2  -7   8     4247.32     4325.59    227.64 o 
   3  -7   8      895.16      780.83    105.27 o 
   4  -7   8        0.39       66.39     55.72 o 
   5  -7   8        1.66       12.32     52.16 o 
   6  -7   8      100.92       93.38     60.06 o 
   7  -7   8        4.89       51.20     59.88 o 
  -7  -6   8       16.92       29.90     47.56 o 
  -6  -6   8      449.36      461.52     64.87 o 
  -5  -6   8        7.50        0.02     38.72 o 
  -4  -6   8      166.18      178.09     88.52 o 
  -3  -6   8     1726.76     1738.79    167.59 o 
  -2  -6   8       49.79       37.75     91.91 o 
  -1  -6   8      848.84      800.27    120.90 o 
   0  -6   8     2181.19     2324.35    193.19 o 
   1  -6   8      157.21       83.49     78.37 o 
   2  -6   8       47.68       47.04     60.32 o 
   3  -6   8       19.95       51.55     57.02 o 
   4  -6   8      372.13      428.12     79.84 o 
   5  -6   8      395.72      437.24     83.49 o 
   6  -6   8       92.87      100.33     57.80 o 
   7  -6   8      452.28      477.07     92.43 o 
  -8  -5   8        6.86      -24.78     46.08 o 
  -7  -5   8       69.02       94.03     50.75 o 
  -6  -5   8        1.18      -24.93     37.71 o 
  -5  -5   8       96.80       59.85     40.08 o 
  -4  -5   8      253.10       94.34     77.33 o 
  -3  -5   8     1883.58     2028.49    163.68 o 
  -2  -5   8     2361.93     2461.30    171.15 o 
  -1  -5   8       22.59       85.57     74.38 o 
   0  -5   8     1957.98     2053.92    165.94 o 
   1  -5   8      470.49      429.97     47.24 o 
   2  -5   8      919.15      952.84    112.39 o 
   3  -5   8     1480.59     1335.32    126.36 o 
   4  -5   8       61.35       57.89     50.42 o 
   5  -5   8      846.51      846.35    103.71 o 
   6  -5   8     2104.27     2462.43    175.66 o 
   7  -5   8      440.27      449.65     90.00 o 
  -9  -4   8       38.17       38.32     53.16 o 
  -8  -4   8        6.18       14.58     42.73 o 
  -7  -4   8      424.92      377.36     62.84 o 
  -6  -4   8      820.20      787.05     82.75 o 
  -5  -4   8     4908.85     5362.70    245.09 o 
  -4  -4   8     5278.60     5466.94    241.10 o 
  -3  -4   8      670.46      783.09    112.39 o 
  -2  -4   8     1108.63     1168.25    130.18 o 
  -1  -4   8     1971.66     2098.01    163.42 o 
   0  -4   8      217.42      251.68     84.27 o 
   1  -4   8      396.91      304.35     42.82 o 
   2  -4   8     1390.13     1280.58     76.63 o 
   3  -4   8       34.84       13.68     38.60 o 
   4  -4   8     1160.57     1125.38    112.56 o 
   5  -4   8      740.53      784.47     97.38 o 
   6  -4   8       29.56       95.47     57.97 o 
   7  -4   8        1.08       73.16     59.19 o 
  -9  -3   8      154.33       79.91     61.32 o 
  -8  -3   8      111.98      107.39     49.42 o 
  -7  -3   8       74.34       78.20     43.44 o 
  -6  -3   8     2504.83     2643.50    119.43 o 
  -5  -3   8      851.75      848.61    106.14 o 
  -4  -3   8        6.71      -37.06     61.62 o 
  -3  -3   8     1228.12     1149.50    119.25 o 
  -2  -3   8      304.49      300.98     84.79 o 
  -1  -3   8      326.55      305.84     83.92 o 
   0  -3   8        7.80      -10.34     34.63 o 
   1  -3   8     1718.54     1485.03     75.37 o 
   2  -3   8     1560.23     1516.71     82.28 o 
   3  -3   8       12.09       32.30     39.20 o 
   4  -3   8       15.59        3.70     36.86 o 
   5  -3   8      356.84      341.62     53.71 o 
   6  -3   8       68.65       52.51     52.33 o 
  -9  -2   8      115.28      118.61     54.46 o 
  -8  -2   8       42.63       92.05     46.27 o 
  -7  -2   8      470.09      465.53     64.02 o 
  -6  -2   8       77.70       41.40     55.98 o 
  -5  -2   8      165.11      198.57     67.69 o 
  -4  -2   8      233.21      239.62     67.78 o 
  -3  -2   8     1470.49     1356.32    119.85 o 
  -2  -2   8        2.13       10.67     60.40 o 
  -1  -2   8      594.29      472.82     80.19 o 
   0  -2   8    11366.91    10781.27    257.07 o 
   1  -2   8     7636.84     7199.45    160.74 o 
   2  -2   8       64.34       -5.75     35.01 o 
   3  -2   8     2597.90     2753.60    114.13 o 
   4  -2   8      176.39      172.38     43.97 o 
   5  -2   8        3.21       61.64     39.21 o 
   6  -2   8       26.73       28.90     71.43 o 
 -10  -1   8      350.55      344.04     65.59 o 
  -9  -1   8       25.50       16.53     45.93 o 
  -8  -1   8      114.84      100.81     43.92 o 
  -7  -1   8      114.94      134.96     70.38 o 
  -6  -1   8      195.09      189.89     70.91 o 
  -5  -1   8      887.27      785.17     96.68 o 
  -4  -1   8     2987.06     3620.79    189.98 o 
  -3  -1   8        1.22       -5.29     55.46 o 
  -2  -1   8    12471.80    13496.97    349.32 o 
  -1  -1   8     5450.64     4996.11    201.43 o 
   0  -1   8     3283.00     3082.23    103.22 o 
   1  -1   8       90.59       75.00     36.60 o 
   2  -1   8      972.40      940.02     65.97 o 
   3  -1   8        6.04        6.75     42.66 o 
   4  -1   8       48.57       71.00     39.58 o 
   5  -1   8        0.05       74.64     74.20 o 
   6  -1   8      129.55      163.07     84.01 o 
   7  -1   8      129.22      161.77     88.09 o 
 -10   0   8       15.26       51.36     51.73 o 
  -9   0   8      291.85      325.54     81.49 o 
  -8   0   8      309.41      282.84     72.21 o 
  -7   0   8      331.67      328.58     74.46 o 
  -6   0   8      559.95      536.70     85.05 o 
  -5   0   8      132.53      130.53     62.92 o 
  -4   0   8     1480.67     1479.12    120.29 o 
  -3   0   8     1881.41     1888.59    126.54 o 
  -2   0   8     2764.08     2592.00    147.02 o 
  -1   0   8        8.32       31.73     30.92 o 
   0   0   8       13.12       21.63     27.55 o 
   1   0   8      127.35       92.59     33.98 o 
   2   0   8      279.70      271.04     44.33 o 
   3   0   8      165.68      168.40     41.11 o 
   4   0   8     1506.74     1516.44    148.06 o 
   5   0   8     1237.02     1134.92    136.17 o 
   6   0   8       74.37      202.13     91.82 o 
 -10   1   8       86.69      145.63     76.98 o 
  -9   1   8        2.62       34.19     60.58 o 
  -8   1   8        0.36      -28.21     51.81 o 
  -7   1   8       29.70       68.56     61.97 o 
  -6   1   8     1931.43     1970.60    137.21 o 
  -5   1   8     1548.06     1652.27    126.10 o 
  -4   1   8       84.98       72.99     47.91 o 
  -3   1   8     1104.76     1063.15     99.20 o 
  -2   1   8     2026.03     2044.46    129.75 o 
  -1   1   8     1057.80      916.39     61.04 o 
   0   1   8     2012.17     1836.39     81.83 o 
   1   1   8      724.69      661.48     56.67 o 
   2   1   8      269.46      234.71     40.76 o 
   3   1   8     3889.90     4255.12    226.78 o 
   4   1   8     2306.08     2636.87    195.27 o 
   5   1   8       78.54      171.06     80.19 o 
   6   1   8       31.57       57.97     77.85 o 
 -11   2   8       23.69       27.60     47.25 o 
 -10   2   8        2.14      -12.59     38.60 o 
  -9   2   8        1.10      -19.05     33.81 o 
  -8   2   8      873.26      801.66     69.79 o 
  -7   2   8     1978.96     2085.18    134.56 o 
  -6   2   8     1000.94     1153.32    109.61 o 
  -5   2   8      234.62      316.17     62.75 o 
  -4   2   8     2475.90     2742.41    150.66 o 
  -3   2   8      249.98      240.84     58.93 o 
  -2   2   8      995.42      945.35     62.25 o 
  -1   2   8     1481.74     1255.86     74.33 o 
   0   2   8        3.45       -4.32     30.92 o 
   1   2   8     2130.36     1942.22    134.17 o 
   2   2   8      681.74      764.60    101.37 o 
   3   2   8      375.65      302.37     91.47 o 
   4   2   8       66.29       76.63     70.04 o 
   5   2   8        9.68       29.16     81.49 o 
   6   2   8       48.84      -38.53     73.68 o 
 -11   3   8        0.12       27.18     42.86 o 
 -10   3   8      219.16      202.67     47.78 o 
  -9   3   8      706.20      797.59     72.99 o 
  -8   3   8      896.53      906.34     75.48 o 
  -7   3   8       25.74       61.43     34.81 o 
  -6   3   8      600.43      626.39     57.88 o 
  -5   3   8      364.63      368.41     70.91 o 
  -4   3   8        1.55       33.76     51.47 o 
  -3   3   8       92.59       90.52     45.82 o 
  -2   3   8      236.79      190.83     37.06 o 
  -1   3   8     2442.21     2144.72     84.95 o 
   0   3   8      976.60      823.70     88.44 o 
   1   3   8       33.24       17.01     59.97 o 
   2   3   8      224.06      297.07     86.01 o 
   3   3   8       23.21       -0.35     70.47 o 
   4   3   8      228.30      261.67     89.74 o 
   5   3   8      251.63      266.87    102.50 o 
 -11   4   8      283.86      304.53     58.00 o 
 -10   4   8      188.48      191.17     50.22 o 
  -9   4   8       99.01      118.32     45.47 o 
  -8   4   8        5.97       21.07     37.71 o 
  -7   4   8      101.25       77.92     43.09 o 
  -6   4   8      188.17      170.90     37.89 o 
  -5   4   8      199.40      167.15     54.24 o 
  -4   4   8      772.76      855.47     88.44 o 
  -3   4   8     2591.38     2768.09    124.28 o 
  -2   4   8     2193.05     1821.06     79.23 o 
  -1   4   8       46.16       53.72     53.11 o 
   0   4   8     1160.83     1276.56    114.47 o 
   1   4   8     1371.79     1267.28    124.71 o 
   2   4   8       23.70       62.31     69.34 o 
   3   4   8      144.84       97.29     70.30 o 
   4   4   8       92.61      106.58     78.46 o 
   5   4   8        6.59      -34.89     80.11 o 
 -11   5   8        1.94       26.86     48.60 o 
 -10   5   8       27.83       61.34     43.17 o 
  -9   5   8        1.96       29.24     39.57 o 
  -8   5   8      351.28      278.92     50.22 o 
  -7   5   8      189.62      141.37     40.13 o 
  -6   5   8       43.66       74.62     37.52 o 
  -5   5   8     1421.84     1537.11     78.51 o 
  -4   5   8     7214.98     7837.11    226.69 o 
  -3   5   8     1355.15     1325.46     73.03 o 
  -2   5   8      648.54      658.20     82.01 o 
  -1   5   8     1244.22     1175.11    108.22 o 
   0   5   8      199.49      197.96     69.26 o 
   1   5   8       23.75        1.74     53.03 o 
   2   5   8       15.97      -20.48     68.65 o 
   3   5   8       98.25       85.14     79.32 o 
   4   5   8      150.92       73.51     75.42 o 
 -11   6   8       95.47      164.98     48.66 o 
 -10   6   8       15.09       70.62     40.47 o 
  -9   6   8      358.28      314.46     51.83 o 
  -8   6   8       96.88      108.55     38.79 o 
  -7   6   8      508.96      519.34     59.16 o 
  -6   6   8     1623.43     1766.76     98.20 o 
  -5   6   8      672.85      732.45     57.78 o 
  -4   6   8      236.55      289.76     43.05 o 
  -3   6   8        2.00        6.16     46.52 o 
  -2   6   8       52.78       -6.86     52.25 o 
  -1   6   8       17.06       11.63     49.12 o 
   0   6   8       41.71       55.28     52.85 o 
   1   6   8      400.26      360.78     89.83 o 
   2   6   8      749.40      839.06    128.53 o 
   3   6   8      155.42      213.32     94.16 o 
 -11   7   8        9.20      192.15     65.87 o 
 -10   7   8        0.65       14.15     54.42 o 
  -8   7   8      706.46      605.86     64.24 o 
  -7   7   8      292.86      421.64     67.78 o 
  -6   7   8      194.86      161.91     41.17 o 
  -5   7   8       40.67       56.09     29.14 o 
  -4   7   8       37.21       80.37     51.64 o 
  -3   7   8     1215.33     1112.27    107.62 o 
  -2   7   8      149.16      126.02     57.97 o 
  -1   7   8      633.72      495.21     85.57 o 
   0   7   8      823.03      980.88    121.16 o 
   1   7   8     1334.81     1432.00    155.44 o 
   2   7   8       90.68      155.18     80.19 o 
   3   7   8      170.85      191.80     89.13 o 
 -10   8   8      297.26      274.60     79.15 o 
  -9   8   8        5.60       25.26     62.83 o 
  -8   8   8       22.60       -5.90     46.00 o 
  -7   8   8      558.59      529.12     56.14 o 
  -6   8   8      376.15      376.72     51.45 o 
  -5   8   8      152.91      208.72     70.91 o 
  -4   8   8      878.24      928.46    105.97 o 
  -3   8   8        4.66       -9.89     49.64 o 
  -2   8   8      541.92      485.14     85.49 o 
  -1   8   8     2135.87     2040.81    164.20 o 
   0   8   8       79.90       83.40     80.28 o 
   1   8   8        0.13      -15.97     74.64 o 
   2   8   8       12.51       20.31     68.74 o 
 -10   9   8        0.06       10.94     69.95 o 
  -9   9   8       63.90       80.37     61.71 o 
  -8   9   8      305.66      255.07     71.77 o 
  -7   9   8        6.08       82.42     64.57 o 
  -6   9   8      131.47      241.01     75.85 o 
  -5   9   8        2.19       61.71     60.75 o 
  -4   9   8      210.22      259.15     77.15 o 
  -3   9   8      491.30      443.75     84.79 o 
  -2   9   8       65.24       91.56     63.01 o 
  -1   9   8        5.17      -45.13     57.37 o 
   0   9   8        2.12      -22.39     65.79 o 
   1   9   8       18.50       48.08     78.98 o 
  -9  10   8       16.44        2.26     59.71 o 
  -7  10   8      111.01      255.94     81.84 o 
  -6  10   8      101.45      129.57     67.87 o 
  -5  10   8      352.70      488.70     90.95 o 
  -4  10   8        1.51       60.66     65.09 o 
  -3  10   8      661.97      663.75    107.27 o 
  -2  10   8      237.48      236.50     79.84 o 
  -1  10   8        7.87        9.03     67.52 o 
   0  10   8      165.84      225.74     95.81 o 
  -5  11   8        1.92       23.52     70.38 o 
  -4  11   8      301.44      462.58    100.15 o 
  -3  11   8      370.11      420.31     97.20 o 
  -2  11   8       12.13      -30.20     68.91 o 
  -1  11   8        7.32        6.94     73.86 o 
  -7  12   8        1.47       14.84     60.75 o 
  -6  12   8       23.72       29.77     67.95 o 
   0 -12   9      760.53      862.57     90.54 o 
   1 -12   9      231.77      281.87     62.41 o 
   2 -12   9        1.95       35.67     64.92 o 
   3 -12   9      421.58      447.39    110.13 o 
  -2 -11   9      443.43      493.53     74.28 o 
  -1 -11   9      987.47     1037.82     92.30 o 
   0 -11   9        0.02       -0.09     44.74 o 
   1 -11   9      809.74      956.05    131.22 o 
   2 -11   9      418.07      444.09     96.33 o 
   3 -11   9       13.70      112.48     72.90 o 
   4 -11   9        3.66      -22.48     58.06 o 
  -4 -10   9      475.18      425.17     72.94 o 
  -3 -10   9      182.42      176.42     58.54 o 
  -2 -10   9        0.93       16.20     50.17 o 
  -1 -10   9       87.18       74.34     52.39 o 
   0 -10   9      620.33      704.54    112.39 o 
   1 -10   9       34.71       21.52     63.62 o 
   2 -10   9      174.82      170.89     78.46 o 
   3 -10   9      104.13      131.31     68.04 o 
   4 -10   9      513.33      491.57    101.28 o 
   5 -10   9      658.15      620.10    116.21 o 
  -5  -9   9      379.08      366.77    107.79 o 
  -4  -9   9       76.36       99.63     91.21 o 
  -3  -9   9      471.27      494.43    115.17 o 
  -2  -9   9     1065.05     1045.79    137.47 o 
  -1  -9   9       23.48        0.95     73.08 o 
   0  -9   9      118.29       20.92     62.57 o 
   1  -9   9        3.19      -34.63     52.33 o 
   2  -9   9      549.00      561.00    100.50 o 
   3  -9   9      716.22      709.32    115.69 o 
   4  -9   9      433.68      359.39     88.70 o 
   5  -9   9        4.95       41.57     60.75 o 
   6  -9   9      453.13      425.87    101.54 o 
  -6  -8   9       20.17       67.39     53.81 o 
  -5  -8   9      136.78      128.97     82.19 o 
  -4  -8   9      749.47      691.26    114.56 o 
  -3  -8   9       68.66       67.95     78.54 o 
  -2  -8   9        0.16      -43.22     73.86 o 
  -1  -8   9      103.75       92.69     81.93 o 
   0  -8   9      680.38      488.88    100.33 o 
   1  -8   9     2669.64     2757.77    198.66 o 
   2  -8   9     1150.96     1188.47    133.74 o 
   3  -8   9      101.20       43.31     64.83 o 
   4  -8   9      883.36      728.32    116.56 o 
   5  -8   9      323.60      300.46     89.91 o 
   6  -8   9       51.58       -6.77     56.06 o 
  -6  -7   9      346.51      302.32     61.78 o 
  -5  -7   9      217.72      188.85     99.46 o 
  -4  -7   9      123.16       81.32     89.91 o 
  -3  -7   9      118.44       78.72     79.41 o 
  -2  -7   9      160.08      150.32     96.59 o 
  -1  -7   9      991.89     1055.51    135.30 o 
   0  -7   9     1066.65     1168.77    140.42 o 
   1  -7   9        1.16      -29.51     60.32 o 
   2  -7   9      615.02      649.95    103.62 o 
   3  -7   9      674.41      669.48    101.80 o 
   4  -7   9       62.66       32.02     62.23 o 
   5  -7   9      103.45      107.36     65.26 o 
   6  -7   9        0.75       44.87     63.44 o 
  -7  -6   9        2.89      -35.75     50.09 o 
  -6  -6   9       26.98       28.64     84.10 o 
  -5  -6   9      201.40      209.94    102.84 o 
  -4  -6   9        5.39       33.41     78.02 o 
  -3  -6   9     1632.76     1791.65    169.50 o 
  -2  -6   9     1319.23     1650.01    167.93 o 
  -1  -6   9        7.27       19.35     76.55 o 
   0  -6   9     1677.00     1508.20    156.57 o 
   1  -6   9     1685.89     1693.14    151.79 o 
   2  -6   9        4.87       -3.47     56.93 o 
   3  -6   9      189.86      172.62     70.56 o 
   4  -6   9       69.20       76.37     56.85 o 
   5  -6   9      315.94      346.02     83.32 o 
   6  -6   9      243.69      338.99     83.92 o 
  -8  -5   9        0.07        3.32     55.47 o 
  -7  -5   9       88.44       96.98     48.41 o 
  -6  -5   9      154.02       59.10     70.65 o 
  -5  -5   9      489.04      458.41    109.79 o 
  -4  -5   9     1110.34     1091.27    142.25 o 
  -3  -5   9      184.14      314.61    110.05 o 
  -2  -5   9     1516.28     1366.56    140.77 o 
  -1  -5   9     2303.67     2464.69    188.16 o 
   0  -5   9      173.07      204.47     88.70 o 
   1  -5   9      606.61      662.89    107.27 o 
   2  -5   9       30.72      -16.66     65.70 o 
   3  -5   9      512.70      409.64     78.80 o 
   4  -5   9     2164.25     2320.97    169.06 o 
   5  -5   9      474.52      661.58     99.63 o 
   6  -5   9       13.11       44.87     60.49 o 
  -8  -4   9        3.17      -25.89     47.71 o 
  -7  -4   9      601.82      464.05    100.33 o 
  -6  -4   9     1279.19     1451.87    145.37 o 
  -5  -4   9      566.70      482.37     97.72 o 
  -4  -4   9      396.15      385.95     97.55 o 
  -3  -4   9      666.21      600.75    109.87 o 
  -2  -4   9      260.67      266.44     88.26 o 
  -1  -4   9       19.27       39.58     72.81 o 
   0  -4   9       72.00       77.49     35.80 o 
   1  -4   9      117.40       84.25     37.23 o 
   2  -4   9     1740.04     1636.55     88.47 o 
   3  -4   9      871.68      857.20    105.27 o 
   4  -4   9      190.52      270.86     71.69 o 
   5  -4   9      593.53      604.39     91.82 o 
   6  -4   9       45.63       95.38     59.10 o 
  -9  -3   9       18.71       22.26     50.74 o 
  -8  -3   9      315.86      307.06     90.00 o 
  -7  -3   9       27.19       81.23     73.51 o 
  -6  -3   9      446.17      495.38     95.73 o 
  -5  -3   9     1426.84     1470.36    141.03 o 
  -4  -3   9      942.52     1090.23    123.50 o 
  -3  -3   9        8.54       78.46     76.63 o 
  -2  -3   9       50.74       94.43     88.70 o 
  -1  -3   9      697.25      861.54    120.11 o 
   0  -3   9     2744.60     2497.39    101.06 o 
   1  -3   9      535.45      512.31     59.06 o 
   2  -3   9      112.61       60.90     38.36 o 
   3  -3   9      897.97      888.50     73.92 o 
   4  -3   9     1592.52     1775.72    124.84 o 
   5  -3   9        0.50        0.52     48.34 o 
  -9  -2   9      120.77      211.76     88.61 o 
  -8  -2   9      295.25      250.56     80.54 o 
  -7  -2   9      814.90      832.99    112.74 o 
  -6  -2   9      819.46      904.59    116.47 o 
  -5  -2   9       32.98       33.41     59.62 o 
  -4  -2   9      109.44      169.15     69.86 o 
  -3  -2   9      484.20      403.56     88.96 o 
  -2  -2   9     5709.81     5805.15    253.07 o 
  -1  -2   9     3000.79     2987.06    190.15 o 
   0  -2   9      118.83      125.30     37.64 o 
   1  -2   9     3064.47     2803.02    109.24 o 
   2  -2   9     1585.90     1474.54     84.53 o 
   3  -2   9      379.64      471.43     59.22 o 
   4  -2   9        7.16       10.31     42.74 o 
   5  -2   9        7.34      -20.74     72.29 o 
 -10  -1   9       19.43      -50.94     65.09 o 
  -9  -1   9       20.94       -8.07     66.13 o 
  -8  -1   9      450.63      576.88    112.91 o 
  -7  -1   9       20.83       77.33     62.40 o 
  -6  -1   9      187.42      232.76     80.54 o 
  -5  -1   9        5.35      -26.56     57.71 o 
  -4  -1   9      474.27      529.93     90.95 o 
  -3  -1   9     1775.58     1914.54    144.24 o 
  -2  -1   9       10.11       63.36     73.94 o 
  -1  -1   9     1661.47     1575.92     83.81 o 
   0  -1   9     1163.03     1085.39     70.32 o 
   1  -1   9        2.91      -31.10     32.30 o 
   2  -1   9       49.55        2.80     33.53 o 
   3  -1   9        0.15        0.37     34.92 o 
   4  -1   9      294.04      251.60     79.32 o 
   5  -1   9      534.31      482.28    103.54 o 
   6  -1   9        1.35       71.17     82.97 o 
 -10   0   9       81.24       31.07     65.18 o 
  -9   0   9      129.18      152.92     78.63 o 
  -8   0   9       66.62       57.37     65.26 o 
  -7   0   9       89.37       95.99     74.55 o 
  -6   0   9     1030.66     1130.93    127.58 o 
  -5   0   9     1486.43     1466.45    129.31 o 
  -4   0   9      120.10       45.30     55.98 o 
  -3   0   9      723.29      825.53     98.50 o 
  -2   0   9     3016.82     3316.33    179.91 o 
  -1   0   9     1714.82     1492.90     80.94 o 
   0   0   9      273.49      209.28     40.76 o 
   1   0   9      227.93      236.18     45.34 o 
   2   0   9      634.66      643.01     59.19 o 
   3   0   9     1145.65     1371.07    135.30 o 
   4   0   9      285.01      311.48     92.52 o 
   5   0   9       22.72       41.66     80.37 o 
 -10   1   9        1.94        0.61     60.66 o 
  -9   1   9        8.95       -0.35     54.94 o 
  -8   1   9      261.62      191.89     72.21 o 
  -7   1   9     1207.28     1277.86    124.11 o 
  -6   1   9      404.95      392.02     86.01 o 
  -5   1   9     1216.99     1350.59    120.29 o 
  -4   1   9     1721.12     1963.14    143.46 o 
  -3   1   9      362.08      476.64     84.27 o 
  -2   1   9       26.71       59.71     67.35 o 
  -1   1   9        7.19       27.97     55.33 o 
   0   1   9      193.15      217.11     44.37 o 
   1   1   9     2917.60     2883.81    107.92 o 
   2   1   9      889.08      838.11    105.36 o 
   3   1   9        1.78       25.34     63.09 o 
   4   1   9       99.43      206.82     79.41 o 
   5   1   9      282.85      196.14     86.18 o 
 -10   2   9       83.13       88.09     71.86 o 
  -9   2   9      485.72      518.64     94.51 o 
  -8   2   9       77.44      113.95     59.97 o 
  -7   2   9       17.84       44.70     57.54 o 
  -6   2   9     1011.24     1198.71    119.07 o 
  -5   2   9     1336.93     1516.79    130.01 o 
  -4   2   9      183.79      223.65     64.74 o 
  -3   2   9      507.70      546.07     83.84 o 
  -2   2   9      535.42      499.16     84.36 o 
  -1   2   9     1296.51     1166.48     72.79 o 
   0   2   9     1031.30      887.14     81.62 o 
   1   2   9       14.64       -2.17     50.34 o 
   2   2   9      985.72      880.81    116.04 o 
   3   2   9      522.51      487.75     99.63 o 
   4   2   9       39.18       46.61     72.90 o 
   5   2   9       39.28       67.95     89.39 o 
 -10   3   9       32.32       51.33     45.37 o 
  -9   3   9      118.86       70.17     41.14 o 
  -8   3   9      798.22      821.43     72.61 o 
  -7   3   9      490.94      541.21     90.52 o 
  -6   3   9       33.29       12.93     47.47 o 
  -5   3   9       15.64        3.21     57.54 o 
  -4   3   9       31.21       26.38     49.64 o 
  -3   3   9     1299.25     1440.85    113.34 o 
  -2   3   9     1580.78     1412.66     80.86 o 
  -1   3   9        0.23       16.78     32.82 o 
   0   3   9      685.14      659.24     86.35 o 
   1   3   9      857.15      932.45    108.57 o 
   2   3   9      320.37      227.56     77.76 o 
   3   3   9      101.93      176.53     80.19 o 
   4   3   9       67.65       69.78     83.40 o 
 -10   4   9      172.48      220.20     52.51 o 
  -9   4   9      289.46      292.33     55.61 o 
  -8   4   9        3.44       -0.75     36.76 o 
  -7   4   9        5.51       12.14     32.79 o 
  -6   4   9        0.53       57.11     57.54 o 
  -5   4   9      780.80      903.29     99.72 o 
  -4   4   9     2173.14     2462.43    142.68 o 
  -3   4   9        1.67       61.86     36.36 o 
  -2   4   9     1161.38     1071.74    101.98 o 
  -1   4   9     2330.80     2324.87    149.45 o 
   0   4   9       32.11       21.00     55.20 o 
   1   4   9        2.89      -10.76     53.63 o 
   2   4   9        8.76       13.54     62.92 o 
   3   4   9       39.86       39.23     72.03 o 
   4   4   9       87.03       81.15     76.89 o 
 -10   5   9       26.75       75.32     45.49 o 
  -9   5   9       43.74       66.79     38.57 o 
  -8   5   9        0.42        1.27     35.97 o 
  -7   5   9      465.27      459.72     54.57 o 
  -6   5   9      897.41     1029.30    110.22 o 
  -5   5   9      246.66      258.54     67.26 o 
  -4   5   9      529.07      539.65     78.37 o 
  -3   5   9     2152.45     2057.04    139.29 o 
  -2   5   9      578.24      552.58     79.76 o 
  -1   5   9       12.92       13.45     53.81 o 
   0   5   9       46.07       48.95     55.20 o 
   1   5   9      267.88      322.68     81.49 o 
   2   5   9      264.43      178.61     84.79 o 
   3   5   9      140.14      135.91     80.45 o 
 -10   6   9        0.36       29.18     46.69 o 
  -9   6   9       61.06      115.08     47.02 o 
  -8   6   9      650.10      638.75     71.34 o 
  -7   6   9       63.60       56.26     38.42 o 
  -6   6   9      146.47      249.51     71.17 o 
  -5   6   9      705.51      711.75     86.09 o 
  -4   6   9      474.00      423.78     77.33 o 
  -3   6   9        1.82        5.55     52.42 o 
  -2   6   9      199.03      149.36     59.45 o 
  -1   6   9       10.10      -21.00     55.72 o 
   0   6   9      557.85      538.61     98.16 o 
   1   6   9       96.94      127.14     81.49 o 
   2   6   9        6.87       22.83     74.38 o 
   3   6   9      250.52      215.58     94.08 o 
 -10   7   9       88.31      164.90     50.81 o 
  -9   7   9       29.34       79.57     41.37 o 
  -8   7   9       85.66       84.38     42.77 o 
  -7   7   9      718.20      803.90     70.53 o 
  -6   7   9       85.99       71.08     39.17 o 
  -5   7   9       43.06       44.09     52.07 o 
  -4   7   9       57.61       55.80     50.34 o 
  -3   7   9      171.49      152.57     59.80 o 
  -2   7   9      249.32      209.77     66.05 o 
  -1   7   9     1348.33     1498.48    143.03 o 
   0   7   9        6.86       32.55     66.48 o 
   1   7   9      598.95      612.03    114.56 o 
   2   7   9      310.42      352.88     99.72 o 
 -10   8   9        6.30        1.17     45.17 o 
  -9   8   9      258.94      317.37    112.13 o 
  -8   8   9      300.93      357.95     54.18 o 
  -7   8   9       87.21       85.46     40.45 o 
  -6   8   9      207.30      202.82     73.60 o 
  -5   8   9       20.44       46.26     59.45 o 
  -4   8   9      661.53      668.09     96.59 o 
  -3   8   9      378.46      394.80     90.35 o 
  -2   8   9        0.36       36.45     58.67 o 
  -1   8   9       11.34      -11.89     67.09 o 
   0   8   9      118.36      137.82     81.32 o 
   1   8   9       57.82       93.82     76.72 o 
 -10   9   9       41.15       93.07     51.55 o 
  -9   9   9        8.86       27.49     43.32 o 
  -8   9   9       95.59      154.66     46.87 o 
  -7   9   9       27.15       67.00     61.36 o 
  -6   9   9      203.44      210.98     70.91 o 
  -5   9   9      512.82      571.84     92.17 o 
  -4   9   9      185.24      267.39     77.85 o 
  -3   9   9      498.28      469.96     95.64 o 
  -2   9   9      249.62      246.39     88.87 o 
  -1   9   9       43.59       51.29     75.68 o 
   0   9   9      104.59      155.09     90.26 o 
  -9  10   9        0.09       69.19     72.60 o 
  -7  10   9      108.23      151.01     72.21 o 
  -6  10   9       10.87       55.37     68.22 o 
  -5  10   9      185.12      207.16     84.18 o 
  -4  10   9      373.66      462.06     97.29 o 
  -3  10   9      344.43      341.16     88.18 o 
  -2  10   9       10.97        1.91     64.57 o 
  -1  10   9       56.30       99.55     90.35 o 
  -5  11   9      137.61      349.93     94.51 o 
  -4  11   9        0.08      -25.34     72.29 o 
  -3  11   9       19.24      -16.06     67.95 o 
  -1 -11  10      282.40      251.25     96.42 o 
   0 -11  10      455.94      504.41    102.58 o 
   1 -11  10      114.78       81.41     71.51 o 
   2 -11  10      205.01      341.34     92.00 o 
   3 -11  10       11.13       25.78     77.24 o 
  -3 -10  10      596.31      681.20    126.28 o 
  -2 -10  10      892.19      885.06    129.23 o 
  -1 -10  10       59.70       64.14     72.47 o 
   0 -10  10      349.84      317.82     97.81 o 
   1 -10  10      598.95      851.21    126.10 o 
   2 -10  10        0.51        7.46     66.13 o 
   3 -10  10      728.57      838.98    126.71 o 
   4 -10  10      123.54      183.38     82.19 o 
  -4  -9  10     1419.19     1466.02    169.67 o 
  -3  -9  10      335.51      433.16    107.62 o 
  -2  -9  10       77.66       45.39     93.73 o 
  -1  -9  10      393.27      326.50     99.29 o 
   0  -9  10      141.09       55.98     69.08 o 
   1  -9  10       21.83       38.10     69.43 o 
   2  -9  10       31.58        0.09     66.74 o 
   3  -9  10       55.86      111.09     73.77 o 
   4  -9  10      399.62      346.02     94.16 o 
   5  -9  10       36.76       80.54     67.87 o 
  -5  -8  10      177.07      163.25     93.30 o 
  -4  -8  10       56.31       55.98     95.55 o 
  -3  -8  10        4.32       -4.60     75.77 o 
  -2  -8  10       96.87       95.12     82.45 o 
  -1  -8  10      632.81      596.75    119.16 o 
   0  -8  10       24.11       21.09     65.79 o 
   1  -8  10      852.87      729.10    116.38 o 
   2  -8  10     1360.65     1335.92    143.37 o 
   3  -8  10     1039.44     1092.83    137.12 o 
   4  -8  10       37.09       38.27     59.45 o 
   5  -8  10      681.72      627.22    111.35 o 
  -6  -7  10       26.17       47.30     81.32 o 
  -5  -7  10      136.38      149.80    105.53 o 
  -4  -7  10       38.69        7.20     75.68 o 
  -3  -7  10      780.18      935.57    144.15 o 
  -2  -7  10      480.56      470.74    114.30 o 
  -1  -7  10      119.43       94.51     91.73 o 
   0  -7  10     3002.52     3390.80    228.69 o 
   1  -7  10     2968.55     3276.67    215.67 o 
   2  -7  10      308.81      370.93     93.30 o 
   3  -7  10       50.29       30.81     56.41 o 
   4  -7  10      354.99      347.59     91.13 o 
   5  -7  10       68.63       65.52     62.31 o 
  -7  -6  10      143.25       17.10     84.79 o 
  -6  -6  10        6.67       70.82     88.52 o 
  -5  -6  10      237.91      230.07     94.77 o 
  -4  -6  10      605.44      423.00    114.13 o 
  -3  -6  10       80.73       42.61     83.58 o 
  -2  -6  10     1624.47     1719.79    173.49 o 
  -1  -6  10     2891.90     2553.04    203.43 o 
   0  -6  10     1132.47     1014.29    134.61 o 
   1  -6  10       17.31       25.17     71.60 o 
   2  -6  10        2.75      -16.66     63.96 o 
   3  -6  10       81.43      147.37     64.66 o 
   4  -6  10       10.84       65.70     58.23 o 
   5  -6  10      100.83      143.72     64.92 o 
  -7  -5  10       25.44      -42.53     71.69 o 
  -6  -5  10      293.54      337.43    101.80 o 
  -5  -5  10       13.01      -40.10     91.13 o 
  -4  -5  10      832.68      693.35    123.59 o 
  -3  -5  10      757.87      821.01    129.14 o 
  -2  -5  10      254.66      247.69    100.07 o 
  -1  -5  10      285.80      427.95    108.48 o 
   0  -5  10       99.73       93.12    102.06 o 
   1  -5  10      484.76      473.17    103.54 o 
   2  -5  10      930.32      893.74    121.16 o 
   3  -5  10       85.05      112.22     64.74 o 
   4  -5  10      163.01      252.12     77.24 o 
   5  -5  10     1053.30     1232.91    131.57 o 
   6  -5  10      435.22      474.12     92.52 o 
  -8  -4  10       34.05       32.98     86.44 o 
  -7  -4  10       15.79      -54.50     84.10 o 
  -6  -4  10      416.52      446.00    106.32 o 
  -5  -4  10      640.88      895.30    129.05 o 
  -4  -4  10       61.13        9.11     91.04 o 
  -3  -4  10      818.15     1070.87    146.24 o 
  -2  -4  10     1193.32     1104.63    131.74 o 
  -1  -4  10       36.86      127.40     81.84 o 
   0  -4  10     1423.39     1304.89    295.04 o 
   1  -4  10     1493.03     1294.41     80.26 o 
   2  -4  10      333.26      261.32     74.98 o 
   3  -4  10     2268.87     2269.59    162.81 o 
   4  -4  10      424.95      495.56     90.00 o 
   5  -4  10      326.36      308.44     72.64 o 
  -9  -3  10        3.53       30.12     91.13 o 
  -8  -3  10      861.47      930.36    141.20 o 
  -7  -3  10     1011.41      882.81    126.62 o 
  -6  -3  10      872.66      833.86    125.58 o 
  -5  -3  10       79.73       51.47     78.46 o 
  -4  -3  10     1514.56     1552.72    154.74 o 
  -3  -3  10      276.19      173.84     88.18 o 
  -2  -3  10        3.71       93.64     74.98 o 
  -1  -3  10      201.40      248.82     89.74 o 
   0  -3  10      141.07       85.73     37.94 o 
   1  -3  10      512.69      455.47     55.81 o 
   2  -3  10     1882.29     1735.73     94.59 o 
   3  -3  10       74.43      103.98     44.30 o 
   4  -3  10       11.76      -12.32     52.33 o 
  -9  -2  10      317.19      362.77     98.94 o 
  -8  -2  10      618.50      698.99    122.02 o 
  -7  -2  10      169.92      168.19     81.84 o 
  -6  -2  10        1.14      -33.59     66.13 o 
  -5  -2  10       38.53      -11.89     63.79 o 
  -4  -2  10      387.33      353.75     92.34 o 
  -3  -2  10      513.54      654.90    123.50 o 
  -2  -2  10      490.72      582.52    105.88 o 
  -1  -2  10     4721.21     4370.01    140.96 o 
   0  -2  10       40.35       18.78     35.68 o 
   1  -2  10       42.11       75.68     40.01 o 
   2  -2  10      365.26      399.07     55.01 o 
   3  -2  10      423.05      426.81     60.19 o 
   4  -2  10       93.17       72.12     78.11 o 
  -9  -1  10       23.06        4.43     70.38 o 
  -8  -1  10       28.11       15.19     63.09 o 
  -7  -1  10        0.85      -57.28     57.28 o 
  -6  -1  10      360.11      389.94     92.95 o 
  -5  -1  10      177.17      219.75     84.01 o 
  -4  -1  10      421.68      456.94     93.04 o 
  -3  -1  10     4006.02     4463.58    232.94 o 
  -2  -1  10     6359.10     6446.34    273.99 o 
  -1  -1  10     1263.77     1169.52    102.15 o 
   0  -1  10     1380.40     1329.18     81.28 o 
   1  -1  10     1011.93      818.51     89.43 o 
   2  -1  10      263.78      264.72     73.38 o 
   3  -1  10       55.82       62.92     71.34 o 
   4  -1  10       34.38      103.71     82.19 o 
   5  -1  10       44.71       47.82     83.14 o 
 -10   0  10      128.92      119.94     81.32 o 
  -9   0  10        4.18       47.39     70.65 o 
  -8   0  10       94.57       91.91     84.01 o 
  -7   0  10      270.71      330.57     82.45 o 
  -6   0  10      180.44      145.72     74.98 o 
  -5   0  10     1426.99     1592.21    151.88 o 
  -4   0  10     3928.62     4638.46    227.64 o 
  -3   0  10     2684.94     2782.42    181.21 o 
  -2   0  10      291.15      303.32     89.74 o 
  -1   0  10      786.25      761.90     66.02 o 
   0   0  10       10.91       -1.80     33.95 o 
   1   0  10       48.80       21.31     39.24 o 
   2   0  10        2.28      -34.54     56.06 o 
   3   0  10      451.54      407.73     92.60 o 
   4   0  10      495.62      578.44    109.18 o 
   5   0  10      150.16      179.56     91.04 o 
 -10   1  10       34.39       63.01     76.63 o 
  -9   1  10       35.22       97.90     67.95 o 
  -8   1  10      128.81      163.86     70.30 o 
  -7   1  10      345.56      333.79     90.69 o 
  -6   1  10      302.76      409.90     83.58 o 
  -5   1  10      390.05      458.67     94.34 o 
  -4   1  10        7.37       66.39     67.78 o 
  -3   1  10        0.85       70.91     71.77 o 
  -2   1  10       14.73      -14.71     34.03 o 
  -1   1  10     1355.71     1148.36     77.46 o 
   0   1  10      124.84      181.13     47.31 o 
   1   1  10     1178.58     1073.22    113.26 o 
   2   1  10     1700.73     1938.49    156.48 o 
   3   1  10      663.46      897.21    123.50 o 
   4   1  10        0.61      -44.87     74.55 o 
 -10   2  10       16.57       -1.65     66.22 o 
  -9   2  10      167.16      193.02     76.20 o 
  -8   2  10      323.89      366.33     83.14 o 
  -7   2  10      164.39      167.76     67.17 o 
  -6   2  10      294.04      307.75     83.66 o 
  -5   2  10     1803.45     2144.27    156.57 o 
  -4   2  10      108.29      130.96     69.52 o 
  -3   2  10      674.97      671.82     99.37 o 
  -2   2  10     1236.83     1154.04     79.59 o 
  -1   2  10       60.49       57.50     38.49 o 
   0   2  10     1645.15     1461.42    122.02 o 
   1   2  10     3088.53     3079.49    185.64 o 
   2   2  10      525.73      560.22     96.86 o 
   3   2  10        0.60       -2.43     67.69 o 
   4   2  10       55.83       83.40     87.40 o 
 -10   3  10      434.96      504.84    103.02 o 
  -9   3  10      385.06      413.54     88.70 o 
  -8   3  10        2.20      -31.07     57.54 o 
  -7   3  10      291.01      314.43     80.37 o 
  -6   3  10      383.67      567.85    101.98 o 
  -5   3  10        0.43      -34.02     55.89 o 
  -4   3  10      612.05      601.01     95.03 o 
  -3   3  10        5.54        0.02     34.44 o 
  -2   3  10      233.58      230.59     52.68 o 
  -1   3  10     1386.23     1467.41    127.14 o 
   0   3  10      184.50      171.58     62.40 o 
   1   3  10       39.83       13.02     62.40 o 
   2   3  10        3.36      -67.35     67.35 o 
   3   3  10      106.23       73.08     84.70 o 
   4   3  10      132.67      110.31     83.49 o 
 -10   4  10       20.96       47.65     42.68 o 
  -9   4  10       23.56       -2.00     64.74 o 
  -8   4  10       12.64       61.88     58.23 o 
  -7   4  10        0.93      -18.66     54.85 o 
  -6   4  10       37.21       44.96     59.80 o 
  -5   4  10        0.88       28.38     60.40 o 
  -4   4  10     1234.47     1404.83    126.36 o 
  -3   4  10     1220.21     1191.35     78.20 o 
  -2   4  10        3.51       25.95     55.20 o 
  -1   4  10      272.98      201.17     64.57 o 
   0   4  10      375.40      343.51     78.98 o 
   1   4  10       31.07        2.60     59.28 o 
   2   4  10      475.28      564.90    106.66 o 
   3   4  10       96.44       84.79     84.88 o 
 -10   5  10       19.61        8.39     40.93 o 
  -9   5  10        3.09       -7.96     41.54 o 
  -8   5  10      259.52      262.10     81.84 o 
  -7   5  10      123.51       59.36     53.72 o 
  -6   5  10      987.18     1155.23    119.07 o 
  -5   5  10     1929.29     2139.67    147.80 o 
  -4   5  10      403.88      440.29     57.06 o 
  -3   5  10      151.54      121.59     54.50 o 
  -2   5  10      754.14      621.31     91.39 o 
  -1   5  10       45.63       66.13     54.07 o 
   0   5  10       29.05      -20.66     56.06 o 
   1   5  10      168.04      188.50     78.72 o 
   2   5  10        5.75       20.57     75.25 o 
 -10   6  10       97.30       56.02     68.65 o 
  -9   6  10        4.80       10.92     38.31 o 
  -8   6  10       38.58       28.25     38.15 o 
  -7   6  10     1207.17     1251.13    125.93 o 
  -6   6  10     1068.85     1119.30    113.61 o 
  -5   6  10        2.18       30.94     41.64 o 
  -4   6  10      466.57      454.59     85.40 o 
  -3   6  10      460.24      310.96     71.95 o 
  -2   6  10       39.36        9.98     52.16 o 
  -1   6  10        1.03       -2.08     55.98 o 
   0   6  10       86.12        5.03     59.02 o 
   1   6  10      315.73      388.81    105.79 o 
   2   6  10       76.94       86.61     91.47 o 
 -10   7  10        9.60       -8.05     43.59 o 
  -9   7  10      357.68      345.23     74.94 o 
  -8   7  10       90.66      138.67     48.39 o 
  -7   7  10       24.26       72.73     64.92 o 
  -5   7  10        0.13        1.56     58.93 o 
  -4   7  10        0.23      -23.35     50.08 o 
  -3   7  10       61.39       38.62     57.02 o 
  -2   7  10       77.45      115.34     70.56 o 
  -1   7  10     1091.53     1214.77    139.99 o 
   0   7  10      674.33      729.97    118.90 o 
   1   7  10        5.61       26.90     73.77 o 
  -9   8  10        1.66       21.12     47.32 o 
  -8   8  10       64.91       49.45     41.75 o 
  -6   8  10      449.24      611.68     99.72 o 
  -5   8  10      357.89      416.32     88.26 o 
  -4   8  10       40.96       35.50     54.42 o 
  -3   8  10      510.15      582.17     99.11 o 
  -2   8  10      565.19      666.44    111.70 o 
  -1   8  10      241.51      237.62     82.10 o 
   0   8  10        8.42       31.50     74.20 o 
  -9   9  10      144.14      204.10     77.15 o 
  -7   9  10      124.25      102.41     75.51 o 
  -6   9  10       90.29      126.71     66.31 o 
  -5   9  10       47.24      136.43     66.83 o 
  -4   9  10      327.56      464.31    100.50 o 
  -3   9  10      479.33      492.87     96.07 o 
  -2   9  10       59.25       43.05     66.31 o 
  -1   9  10        0.45      -18.23     74.72 o 
  -8  10  10        4.26       -5.47     62.83 o 
  -7  10  10       18.34       94.34     75.07 o 
  -6  10  10      314.08      398.36     94.34 o 
  -5  10  10       10.14       71.86     69.78 o 
  -4  10  10        3.78       23.09     72.12 o 
  -3  10  10        4.88       20.92     78.11 o 
  -2  10  10        6.58       22.83     69.78 o 
  -6  11  10       39.77        7.90     81.32 o 
  -5  11  10      267.05      397.84    100.67 o 
  -2 -10  11      279.59      308.53    113.34 o 
  -1 -10  11      451.31      371.45    100.59 o 
   0 -10  11       33.98      119.16     74.72 o 
   1 -10  11       39.50       14.23     68.30 o 
   2 -10  11        6.67       37.41     67.43 o 
  -3  -9  11      175.20      296.64    109.61 o 
  -2  -9  11      111.20      246.22    100.24 o 
  -1  -9  11       25.30      -13.02     82.80 o 
   0  -9  11      102.35      144.94     77.50 o 
   1  -9  11      178.97      166.20     85.31 o 
   2  -9  11     1051.51     1246.79    149.01 o 
   3  -9  11      346.92      331.44     93.47 o 
  -5  -8  11      308.84      252.64    104.84 o 
  -4  -8  11      168.60      142.59     98.68 o 
  -3  -8  11       51.37      -25.34     84.79 o 
  -2  -8  11      139.60      158.21     94.77 o 
  -1  -8  11      310.64      327.10     99.46 o 
   0  -8  11      553.53      487.57    103.80 o 
   1  -8  11      681.00      802.61    121.85 o 
   2  -8  11        2.79      -40.53     65.44 o 
   3  -8  11      528.55      575.49    106.40 o 
   4  -8  11      376.34      428.64    101.80 o 
  -6  -7  11       80.82       62.75     95.12 o 
  -5  -7  11        1.98        2.34     95.38 o 
  -4  -7  11       33.19       43.39     76.72 o 
  -3  -7  11        2.86      -29.33     82.45 o 
  -2  -7  11      813.24      882.20    141.72 o 
  -1  -7  11     1088.31     1154.62    156.48 o 
   0  -7  11       30.66       20.05     71.25 o 
   1  -7  11      897.04     1027.74    136.69 o 
   2  -7  11      735.43      813.55    121.33 o 
   3  -7  11       20.68      -39.75     62.57 o 
   4  -7  11       16.83       32.11     62.83 o 
  -6  -6  11       61.64      109.70    108.57 o 
  -5  -6  11       33.78       53.03    108.31 o 
  -4  -6  11      661.99      715.22    140.42 o 
  -3  -6  11      844.15      969.68    157.69 o 
  -2  -6  11      162.18      107.27     89.48 o 
  -1  -6  11      421.61      410.51    107.36 o 
   0  -6  11      177.49      334.91     98.85 o 
   1  -6  11      217.96      191.45     81.93 o 
   2  -6  11       77.75       31.76     60.75 o 
   3  -6  11       52.09       50.34     66.57 o 
   4  -6  11      194.42      210.81     77.68 o 
  -7  -5  11        8.84       19.70     87.74 o 
  -6  -5  11      358.09      446.87    116.73 o 
  -5  -5  11      840.29      946.77    157.26 o 
  -4  -5  11       47.73       45.22     92.34 o 
  -3  -5  11      456.89      422.92    102.50 o 
  -2  -5  11     1271.82     1234.04    158.47 o 
  -1  -5  11      124.08      191.19     94.69 o 
   0  -5  11      144.47      110.65     85.49 o 
   1  -5  11        0.13        1.91     62.75 o 
   2  -5  11      196.52      252.12     82.01 o 
   3  -5  11      666.68      597.79    100.85 o 
   4  -5  11      383.35      328.84     80.54 o 
   5  -5  11        1.09       -4.95     64.40 o 
  -8  -4  11      220.16      128.79    102.41 o 
  -7  -4  11      173.20       43.39     82.27 o 
  -6  -4  11      187.31      244.65     98.24 o 
  -5  -4  11       70.34       15.27     84.97 o 
  -4  -4  11     1280.51     1514.71    164.38 o 
  -3  -4  11      743.76      592.93    118.81 o 
  -2  -4  11       90.10       52.16     91.56 o 
  -1  -4  11      134.25      169.93     81.93 o 
   0  -4  11      199.08      175.46     44.22 o 
   1  -4  11     2005.40     1763.53    155.70 o 
   2  -4  11      559.52      564.81     98.68 o 
   3  -4  11        3.28       30.38     61.19 o 
   4  -4  11      145.51      228.77     68.39 o 
   5  -4  11      184.51      250.82     76.29 o 
  -8  -3  11      211.28      172.01     98.94 o 
  -7  -3  11      115.19       30.72     78.63 o 
  -6  -3  11      737.66      744.21    129.14 o 
  -5  -3  11      249.97      326.15    106.23 o 
  -4  -3  11       54.55      -28.29     79.06 o 
  -3  -3  11       18.12        5.29     80.54 o 
  -2  -3  11        1.05       18.75     73.51 o 
  -1  -3  11     1778.37     1688.23     95.92 o 
   0  -3  11     1233.62     1156.76     92.00 o 
   1  -3  11        0.08       -5.85     37.66 o 
   2  -3  11      585.65      566.90     65.92 o 
   3  -3  11      326.89      428.30     85.57 o 
   4  -3  11        7.80       22.56     50.08 o 
  -9  -2  11       17.65       24.30     78.02 o 
  -8  -2  11      182.91      216.01    100.33 o 
  -7  -2  11      141.00      171.23     84.44 o 
  -6  -2  11       13.85       54.24     74.81 o 
  -5  -2  11      242.64      281.11     94.08 o 
  -4  -2  11        0.52       -1.56     80.28 o 
  -3  -2  11     1123.10     1217.46    145.46 o 
  -2  -2  11      346.55      253.07     82.88 o 
  -1  -2  11       14.84       47.50     36.08 o 
   0  -2  11      625.21      492.42     59.70 o 
   1  -2  11     1815.24     1769.75     96.56 o 
   2  -2  11       53.98       70.74     42.37 o 
   3  -2  11       30.31       73.67     45.64 o 
  -9  -1  11      196.89      205.95     88.78 o 
  -8  -1  11        1.10      -66.05     67.43 o 
  -7  -1  11       80.41       99.29     89.39 o 
  -6  -1  11       21.84        0.26     62.49 o 
  -5  -1  11     1390.71     1473.05    153.35 o 
  -4  -1  11     1191.94     1305.11    145.63 o 
  -3  -1  11      230.01      312.35     96.59 o 
  -2  -1  11      254.23      269.48     83.92 o 
  -1  -1  11     2710.22     2411.15    161.51 o 
   0  -1  11      825.44      714.13     69.31 o 
   1  -1  11        4.10       -7.97     37.97 o 
   2  -1  11       14.41       -2.42     39.01 o 
   3  -1  11       66.95        9.20     76.81 o 
   4  -1  11      131.96       93.64     87.40 o 
  -9   0  11       20.14       56.41     75.51 o 
  -8   0  11        1.56      -51.64     68.39 o 
  -7   0  11      135.47      200.31     86.70 o 
  -6   0  11      773.76      756.53    118.73 o 
  -5   0  11      658.71      754.88    112.74 o 
  -4   0  11      119.49      101.45     73.68 o 
  -3   0  11     1735.46     1888.16    163.86 o 
  -2   0  11      437.58      345.09     54.67 o 
  -1   0  11       10.14       24.97     36.56 o 
   0   0  11       31.21       55.99     44.65 o 
   1   0  11      100.60       46.00     57.89 o 
   2   0  11     1376.30     1422.71    138.08 o 
   3   0  11      199.11      178.35     88.44 o 
   4   0  11       76.83       60.32     77.41 o 
  -9   1  11      237.09      213.76     92.95 o 
  -8   1  11      576.88      661.84    120.37 o 
  -7   1  11       39.85       26.64     63.27 o 
  -6   1  11      125.38      162.99     77.76 o 
  -5   1  11      836.25      933.23    118.47 o 
  -4   1  11     1347.07     1516.27    144.15 o 
  -3   1  11        7.60       64.40     81.84 o 
  -2   1  11      374.36      406.43     84.88 o 
  -1   1  11      296.73      261.34     48.33 o 
   0   1  11      861.07      800.79     98.16 o 
   1   1  11      466.92      408.77     82.01 o 
   2   1  11       12.56        1.13     68.74 o 
   3   1  11      335.59      167.41     89.83 o 
   4   1  11      485.11      578.70    120.37 o 
 -10   2  11      148.56      121.16     77.50 o 
  -9   2  11       72.58       11.37     66.57 o 
  -8   2  11       37.30      -54.68     63.01 o 
  -7   2  11     1047.59     1120.95    134.78 o 
  -6   2  11      243.12      288.92     84.62 o 
  -5   2  11        5.89      -56.24     63.53 o 
  -4   2  11       10.18      -47.56     61.45 o 
  -3   2  11        0.64        6.92     40.65 o 
  -2   2  11     1224.70     1002.16     74.95 o 
  -1   2  11      714.22      519.16     78.89 o 
   0   2  11       55.41       95.29     54.16 o 
   1   2  11      186.93      202.65     73.86 o 
   2   2  11      357.03      419.10     94.69 o 
   3   2  11      107.52      175.66     84.53 o 
 -10   3  11        0.28       36.28     70.47 o 
  -9   3  11      163.98      163.77     81.41 o 
  -8   3  11      225.32      304.10     82.62 o 
  -7   3  11       25.74        7.46     72.12 o 
  -6   3  11      123.57      137.21     70.47 o 
  -5   3  11      118.02      119.33     74.64 o 
  -4   3  11      144.43      171.06     76.81 o 
  -3   3  11     1772.20     1884.76    103.16 o 
  -2   3  11       69.25       72.29     50.77 o 
  -1   3  11      517.87      524.46     89.74 o 
   0   3  11      855.50      881.85    107.36 o 
   1   3  11        9.13      -24.65     54.24 o 
   2   3  11       34.63       71.25     72.64 o 
   3   3  11        0.23      -14.32     77.24 o 
 -10   4  11       69.11      103.02     75.42 o 
  -9   4  11        2.56       -5.90     66.65 o 
  -8   4  11       69.76      118.47     66.13 o 
  -7   4  11       65.67      186.42     83.40 o 
  -6   4  11      432.87      460.84     92.34 o 
  -5   4  11      379.24      382.65     86.96 o 
  -4   4  11       48.14       58.84     44.31 o 
  -3   4  11      314.50      296.29     69.43 o 
  -2   4  11      540.20      567.42     87.57 o 
  -1   4  11      394.89      384.64     84.18 o 
   0   4  11        3.76       37.23     64.57 o 
   1   4  11      100.54       62.40     66.57 o 
   2   4  11        8.22      -43.05     73.86 o 
 -10   5  11       11.20      -10.76     61.36 o 
  -9   5  11       27.33       25.17     59.19 o 
  -8   5  11       17.04       23.17     65.61 o 
  -7   5  11      847.54      964.73    122.98 o 
  -6   5  11      103.55      121.68     76.03 o 
  -5   5  11      509.89      471.00     92.95 o 
  -4   5  11      372.53      415.28     81.23 o 
  -3   5  11      466.22      386.29     76.89 o 
  -2   5  11        1.40       -9.46     59.02 o 
  -1   5  11       50.44       38.19     57.11 o 
   0   5  11       36.30       34.19     63.36 o 
   1   5  11      105.16       87.74     76.55 o 
   2   5  11       58.18       28.55     79.58 o 
 -10   6  11       51.20       63.36     74.20 o 
  -9   6  11      162.25      208.20     80.45 o 
  -8   6  11       61.99       66.57     70.82 o 
  -7   6  11        1.12       46.00     60.14 o 
  -6   6  11      692.40      710.79    105.71 o 
  -5   6  11      559.52      533.92     92.34 o 
  -4   6  11       76.42       64.92     56.06 o 
  -3   6  11       41.55        0.69     51.29 o 
  -2   6  11       82.38       50.51     58.84 o 
  -1   6  11      103.20      113.26     67.95 o 
   0   6  11      369.92      364.94     96.59 o 
   1   6  11        2.92       52.77     78.37 o 
  -9   7  11       88.94       60.58     67.43 o 
  -8   7  11       34.16       38.19     58.76 o 
  -7   7  11      232.93      254.98     80.28 o 
  -6   7  11       83.17      113.87     71.51 o 
  -5   7  11       20.60      -61.27     61.27 o 
  -4   7  11       14.06       15.36     54.42 o 
  -3   7  11      477.12      480.37     99.37 o 
  -2   7  11      325.40      463.36     93.73 o 
  -1   7  11        1.35       19.01     72.12 o 
   0   7  11      133.58       86.01     83.75 o 
  -9   8  11      152.52      232.68     86.27 o 
  -6   8  11       54.43       77.33     72.03 o 
  -5   8  11       68.05       50.34     70.12 o 
  -4   8  11      347.65      520.12    104.49 o 
  -3   8  11      123.97      102.58     68.48 o 
  -2   8  11      150.63      146.15     77.85 o 
  -1   8  11      351.27      306.62     95.55 o 
  -7   9  11       33.88       28.73     62.92 o 
  -6   9  11      141.00      238.67     75.51 o 
  -5   9  11       34.47       92.95     74.55 o 
  -4   9  11       53.21      118.90     82.97 o 
  -3   9  11       63.76       53.72     66.22 o 
  -2   9  11       85.84       51.81     75.85 o 
  -6  10  11       75.68       40.10     77.85 o 
  -5  10  11      166.45      317.90     92.00 o 
  -2  -9  12      337.44      350.10    109.61 o 
  -1  -9  12      242.45      217.58     95.12 o 
   0  -9  12      189.07      230.94     96.07 o 
   1  -9  12      254.53      283.36    100.41 o 
  -4  -8  12       97.67       41.05    108.48 o 
  -3  -8  12       21.95       44.17    103.10 o 
  -2  -8  12       59.58        7.29     96.25 o 
  -1  -8  12        0.49        8.77     78.46 o 
   0  -8  12       40.03      100.15     80.02 o 
   1  -8  12      539.90      583.73    117.86 o 
   2  -8  12      130.30       89.13     78.72 o 
  -5  -7  12       25.09       98.50    106.14 o 
  -4  -7  12      183.65      175.14    107.88 o 
  -3  -7  12       51.04       91.82    105.10 o 
  -2  -7  12      131.52      131.74     97.38 o 
  -1  -7  12     1972.90     2145.83    203.52 o 
   0  -7  12     2009.51     1997.77    186.07 o 
   1  -7  12       95.69      186.85     78.80 o 
   2  -7  12      476.16      432.12     98.16 o 
   3  -7  12      308.96      351.66     98.16 o 
  -6  -6  12      205.70      282.67    118.12 o 
  -5  -6  12      417.98      423.87    125.41 o 
  -4  -6  12       53.64      -64.22     77.41 o 
  -3  -6  12      959.00      940.69    155.18 o 
  -2  -6  12     1242.65     1667.54    184.77 o 
  -1  -6  12      853.92      834.64    144.15 o 
   0  -6  12        1.42      -20.92     70.38 o 
   1  -6  12      251.37      266.00     89.48 o 
   2  -6  12      181.25       66.57     73.51 o 
   3  -6  12        0.68       38.62     61.71 o 
  -6  -5  12       40.37      -34.98     97.81 o 
  -5  -5  12      111.18       91.65    110.05 o 
  -4  -5  12      804.27      737.70    138.60 o 
  -3  -5  12      342.09      238.93    106.40 o 
  -2  -5  12       32.10       12.41     79.58 o 
  -1  -5  12        1.17       32.81     85.40 o 
   0  -5  12       11.34       17.01     89.48 o 
   1  -5  12      303.76      307.92     95.21 o 
   2  -5  12        0.32       -6.34     66.91 o 
   3  -5  12      724.02      721.38    114.39 o 
   4  -5  12      740.38      797.32    115.95 o 
  -7  -4  12      197.09      185.81    100.76 o 
  -6  -4  12      259.80      139.64     99.46 o 
  -5  -4  12      187.34      167.93    110.31 o 
  -4  -4  12       93.01      131.14     97.81 o 
  -3  -4  12      563.36      565.25    112.91 o 
  -2  -4  12      246.28      257.41    106.23 o 
  -1  -4  12     1150.89     1158.37    123.76 o 
   0  -4  12      366.07      406.95    117.60 o 
   1  -4  12        0.83       52.25     68.22 o 
   2  -4  12      589.11      578.18    101.19 o 
   3  -4  12     1509.60     1566.26    148.58 o 
   4  -4  12      154.07      204.73     71.51 o 
  -8  -3  12      208.18      132.79     98.94 o 
  -7  -3  12      171.42      186.51    100.93 o 
  -6  -3  12       87.65      148.41    100.33 o 
  -5  -3  12      159.29      170.36    103.54 o 
  -4  -3  12      183.95      117.34     89.22 o 
  -3  -3  12      278.34      253.51    101.37 o 
  -2  -3  12     1555.02     1709.63    181.56 o 
  -1  -3  12       16.87       50.98     42.04 o 
   0  -3  12     1272.20     1182.00     86.60 o 
   1  -3  12      725.26      653.58     69.74 o 
   2  -3  12      115.15      114.91     68.48 o 
   3  -3  12       51.50       57.19     62.05 o 
  -8  -2  12       40.41      142.85     96.94 o 
  -7  -2  12      134.59       68.48     91.47 o 
  -6  -2  12      155.60      132.09     93.12 o 
  -5  -2  12       13.28      -34.63     73.86 o 
  -4  -2  12       19.87       61.53     81.75 o 
  -3  -2  12       78.26       63.96     82.88 o 
  -2  -2  12       38.85       68.91     89.30 o 
  -1  -2  12     1200.80     1154.44    136.26 o 
   0  -2  12      194.06      128.86     80.71 o 
   1  -2  12       48.00       25.28     42.99 o 
   2  -2  12       50.27       20.31     56.80 o 
   3  -2  12      236.08      256.20     92.78 o 
  -8  -1  12        0.10      -66.91     83.32 o 
  -7  -1  12       61.53       -6.08     80.89 o 
  -6  -1  12       44.18      111.96     81.58 o 
  -5  -1  12      268.43      373.01    109.18 o 
  -4  -1  12     1659.66     1938.41    184.08 o 
  -3  -1  12     2354.68     2507.65    201.61 o 
  -2  -1  12      214.22      214.50     50.09 o 
  -1  -1  12      247.11      157.48     47.91 o 
   0  -1  12      423.18      348.29     56.41 o 
   1  -1  12        0.14      -15.26     41.18 o 
   2  -1  12      226.17      205.69     72.03 o 
   3  -1  12      310.22      252.38     96.59 o 
  -9   0  12        1.41      -74.90     74.90 o 
  -8   0  12      210.00      222.61    100.76 o 
  -7   0  12       23.23        6.16     74.90 o 
  -6   0  12      477.26      578.61    116.47 o 
  -5   0  12     1922.08     2110.24    181.13 o 
  -4   0  12      477.50      511.61    117.86 o 
  -3   0  12      188.74      203.08     94.08 o 
  -2   0  12      708.73      747.50     73.68 o 
  -1   0  12      784.51      644.67     65.86 o 
   0   0  12        8.77       12.83     44.22 o 
   1   0  12       23.47      -24.21     57.19 o 
   2   0  12       36.28        5.90     71.17 o 
   3   0  12      108.84       41.22     81.32 o 
  -9   1  12        4.05      -55.37     79.15 o 
  -8   1  12        2.59       84.18     78.02 o 
  -7   1  12      539.56      696.47    122.37 o 
  -6   1  12      811.52      906.41    129.66 o 
  -5   1  12      183.16      168.80     78.72 o 
  -4   1  12       56.59       79.76     79.24 o 
  -3   1  12        6.09      -32.88     39.42 o 
  -2   1  12        3.83       39.39     40.20 o 
  -1   1  12        2.33      -25.71     33.36 o 
   0   1  12      465.86      375.53     80.80 o 
   1   1  12      680.04      643.01     99.98 o 
   2   1  12      550.18      421.35     96.16 o 
   3   1  12        3.55       48.60     83.40 o 
  -9   2  12      127.61       81.41     78.98 o 
  -8   2  12       64.86       78.89     77.94 o 
  -7   2  12        2.36       20.05     74.29 o 
  -6   2  12        4.75       -4.25     67.87 o 
  -5   2  12        2.30       18.57     65.35 o 
  -4   2  12     1029.28      974.11    128.45 o 
  -3   2  12      515.80      553.78     67.35 o 
  -2   2  12       79.28      102.92     49.60 o 
  -1   2  12     1051.88     1054.12    118.03 o 
   0   2  12     1604.02     1645.93    142.07 o 
   1   2  12      151.91      228.25     82.97 o 
   2   2  12       40.64       91.56     76.37 o 
  -9   3  12        0.45       76.89     79.24 o 
  -8   3  12      313.21      358.95     94.77 o 
  -7   3  12       16.21       16.32     67.95 o 
  -6   3  12       24.55      103.45     78.20 o 
  -5   3  12      696.82      666.79    112.82 o 
  -4   3  12      278.12      275.15     56.98 o 
  -3   3  12      438.93      466.66     86.61 o 
  -2   3  12     1479.83     1316.40    125.84 o 
  -1   3  12      594.48      562.47     94.69 o 
   0   3  12       25.22       -2.78     58.32 o 
   1   3  12       14.64       17.79     61.79 o 
   2   3  12        5.72      -35.93     72.21 o 
  -9   4  12      121.62      138.60     83.66 o 
  -8   4  12       49.80       18.14     84.44 o 
  -7   4  12       21.15       29.51     71.43 o 
  -6   4  12       12.20       65.61     67.52 o 
  -5   4  12       96.44       44.44     70.99 o 
  -4   4  12      311.48      279.02     76.37 o 
  -3   4  12      104.62       85.05     58.06 o 
  -2   4  12        0.04      -35.50     52.07 o 
  -1   4  12        0.72       -4.34     52.16 o 
   0   4  12       22.67      -27.95     56.24 o 
   1   4  12      236.01      150.40     81.93 o 
  -9   5  12       17.08      -18.57     64.83 o 
  -8   5  12        2.32       12.67     81.15 o 
  -7   5  12      477.43      478.03     96.42 o 
  -6   5  12      325.00      333.79     90.52 o 
  -5   5  12      268.99      235.63     76.55 o 
  -4   5  12       88.48       69.52     57.54 o 
  -3   5  12      399.06      382.47     83.49 o 
  -2   5  12       53.35      130.09     67.17 o 
  -1   5  12      307.59      334.05     83.06 o 
   0   5  12      225.16       92.60     81.84 o 
  -9   6  12       44.79       12.15     72.03 o 
  -8   6  12      536.92      720.77    120.46 o 
  -7   6  12      224.77      311.83     96.94 o 
  -5   6  12      356.14      453.55     97.12 o 
  -4   6  12       65.46      107.36     72.38 o 
  -3   6  12       23.91      -17.18     59.19 o 
  -2   6  12       24.23       74.98     69.52 o 
  -1   6  12        7.31       65.70     69.34 o 
   0   6  12       53.88      148.23     80.37 o 
  -8   7  12       98.66       71.34     77.15 o 
  -6   7  12       83.24       65.26     73.77 o 
  -5   7  12        5.74       33.15     56.67 o 
  -4   7  12       17.74        7.64     59.10 o 
  -3   7  12       13.39        6.42     64.74 o 
  -2   7  12      511.95      576.44    106.32 o 
  -1   7  12       29.94      109.27     76.20 o 
  -7   8  12       11.12       28.73     71.60 o 
  -6   8  12       20.49       69.86     78.37 o 
  -5   8  12        0.03      -43.91     67.61 o 
  -4   8  12      280.09      282.23     85.92 o 
  -3   8  12      398.01      360.86     93.73 o 
  -2  -8  13        1.51       -5.90     91.56 o 
  -1  -8  13      574.06      685.10    136.86 o 
   0  -8  13      506.53      414.32    106.05 o 
  -4  -7  13       15.56      -49.64     97.98 o 
  -3  -7  13      368.08      517.26    139.90 o 
  -2  -7  13      589.37      654.21    143.89 o 
  -1  -7  13       56.52       91.04     95.73 o 
   0  -7  13      256.35      140.25     88.96 o 
   1  -7  13      330.42      460.67    105.71 o 
  -5  -6  13      165.65      126.62    114.30 o 
  -4  -6  13      513.89      596.93    147.80 o 
  -3  -6  13      101.15      104.15    101.98 o 
  -2  -6  13      110.59      192.23    102.58 o 
  -1  -6  13      644.26      700.98    151.10 o 
   0  -6  13       68.80      170.28     95.55 o 
   1  -6  13       18.69       46.17     72.12 o 
   2  -6  13       11.42       23.87     67.61 o 
  -6  -5  13      189.29      186.94    109.01 o 
  -5  -5  13       61.30      -40.27    110.48 o 
  -4  -5  13       66.20       71.17     88.61 o 
  -3  -5  13      383.55      425.52    123.15 o 
  -2  -5  13      334.31      307.75    112.13 o 
  -1  -5  13        0.04      157.78    101.98 o 
   0  -5  13       57.35       25.08     88.61 o 
   1  -5  13      140.50      222.18     87.13 o 
   2  -5  13      649.03      885.93    127.49 o 
  -6  -4  13       42.91       28.55    102.06 o 
  -5  -4  13      698.07      622.79    139.64 o 
  -4  -4  13       46.72      -14.67     94.43 o 
  -3  -4  13       19.58       24.30     99.29 o 
  -2  -4  13       54.87       -1.30     78.11 o 
  -1  -4  13       34.70       45.04     79.41 o 
   0  -4  13      334.50      302.98    109.01 o 
   1  -4  13      309.22      368.50     98.68 o 
   2  -4  13       62.94      152.83     69.95 o 
  -7  -3  13      179.57      199.44    117.42 o 
  -6  -3  13      361.94      254.72    110.31 o 
  -5  -3  13       11.03      -42.18     92.86 o 
  -4  -3  13      139.00      139.82    104.06 o 
  -3  -3  13       25.62      -66.48     66.48 o 
  -2  -3  13      563.01      712.34     77.55 o 
  -1  -3  13      829.65      760.95     92.08 o 
   0  -3  13        0.86       66.44     51.28 o 
   1  -3  13      269.28      374.06     94.25 o 
   2  -3  13      131.51      185.12     76.72 o 
  -7  -2  13       11.53      -30.20     88.70 o 
  -6  -2  13        0.97       73.25     92.78 o 
  -5  -2  13       14.91       -0.43     87.48 o 
  -4  -2  13      366.83      411.89    112.91 o 
  -3  -2  13      597.02      562.12    112.30 o 
  -2  -2  13       64.65       75.48     45.85 o 
  -1  -2  13       93.99       63.13     46.27 o 
   0  -2  13      815.97      738.56    145.46 o 
   1  -2  13       46.06       29.72     99.11 o 
  -8  -1  13       41.93      -18.66     75.33 o 
  -7  -1  13        5.96      -46.08     77.76 o 
  -6  -1  13      204.83      317.90    108.31 o 
  -5  -1  13      619.32      560.91    131.92 o 
  -4  -1  13      282.85      231.38    102.93 o 
  -3  -1  13      208.82      158.47     85.83 o 
  -2  -1  13      796.28      822.37     80.72 o 
  -1  -1  13       12.93        1.27     41.18 o 
   0  -1  13        1.83      -17.87     44.20 o 
   1  -1  13      106.64       90.87     69.43 o 
   2  -1  13        1.83        7.72     67.00 o 
  -8   0  13      178.19      174.44     95.21 o 
  -7   0  13      427.01      544.94    119.16 o 
  -6   0  13       86.37      131.66     91.65 o 
  -5   0  13       56.06       78.11     84.27 o 
  -4   0  13      521.76      645.18    117.51 o 
  -3   0  13      971.09      907.60     82.20 o 
  -2   0  13       41.44       12.43     40.45 o 
  -1   0  13        1.78       18.32     42.20 o 
   0   0  13       79.85       42.27     54.07 o 
   1   0  13      173.73      175.05     76.46 o 
   2   0  13      103.28      137.65     85.92 o 
  -8   1  13      126.32      203.95     98.94 o 
  -7   1  13        3.89      -47.39     73.16 o 
  -6   1  13      701.99      646.05    121.24 o 
  -5   1  13       35.60      -13.28     72.55 o 
  -4   1  13        9.62        4.69     84.79 o 
  -3   1  13        2.99       43.20     48.73 o 
  -2   1  13      109.25      140.95     51.42 o 
  -1   1  13      779.69      801.31    108.75 o 
   0   1  13      785.36      617.76    100.24 o 
   1   1  13        1.36       20.40     67.26 o 
  -8   2  13      168.82      151.88     86.01 o 
  -7   2  13      218.62      260.19    103.80 o 
  -6   2  13       19.66       60.40     78.37 o 
  -5   2  13      140.68       97.46     84.88 o 
  -4   2  13       18.25       39.00     49.32 o 
  -3   2  13      146.30      130.73     52.07 o 
  -2   2  13      447.37      359.91     77.85 o 
  -1   2  13       20.78      -23.95     55.28 o 
   0   2  13      145.36      118.55     70.99 o 
   1   2  13      415.31      500.85    104.49 o 
  -8   3  13       46.97       48.43     85.05 o 
  -7   3  13       65.94       98.68     81.93 o 
  -6   3  13       31.42      -48.43     72.73 o 
  -5   3  13      508.93      455.20    103.19 o 
  -4   3  13      161.67      174.89     54.34 o 
  -3   3  13      118.60      150.23     64.48 o 
  -2   3  13      127.23       90.00     59.28 o 
  -1   3  13      166.59      131.05     67.00 o 
   0   3  13      102.39      163.59     72.90 o 
  -8   4  13       50.20      -11.46     79.32 o 
  -7   4  13        4.58      108.05     86.44 o 
  -6   4  13      535.66      479.50    101.63 o 
  -5   4  13      179.30      170.62     75.77 o 
  -4   4  13      134.06      228.25     81.32 o 
  -3   4  13      357.32      302.46     77.59 o 
  -2   4  13      153.92       92.26     67.95 o 
  -1   4  13       47.83      -10.59     65.87 o 
   0   4  13       37.30       31.85     67.26 o 
  -8   5  13       59.22       82.01     75.25 o 
  -7   5  13       88.50       85.31     83.75 o 
  -5   5  13      236.75      269.13     86.87 o 
  -4   5  13      229.26      204.65     78.02 o 
  -3   5  13        5.73      -13.02     62.40 o 
  -2   5  13       25.65       63.36     65.79 o 
  -1   5  13       15.29      -10.24     63.44 o 
  -8   6  13      154.08      127.84     90.26 o 
  -6   6  13      149.22      247.52     86.44 o 
  -5   6  13       29.11        9.55     68.30 o 
  -4   6  13        5.83      -13.71     59.02 o 
  -3   6  13        0.05        1.74     63.96 o 
  -2   6  13      139.13       41.05     67.61 o 
  -7   7  13        0.90      -42.09     62.40 o 
  -6   7  13       49.47       78.89     76.55 o 
  -5   7  13        8.95       38.62     71.77 o 
  -4   7  13      108.09      218.53     79.84 o 
  -3   7  13       96.56       51.73     81.49 o 
  -3  -6  14     1258.52     1465.93    195.79 o 
  -2  -6  14      301.76      389.16    120.29 o 
  -1  -6  14      101.56      127.75    106.84 o 
   0  -6  14      522.00      423.96    109.96 o 
  -4  -5  14      551.02      543.64    140.34 o 
  -3  -5  14      147.42      145.37    104.23 o 
  -2  -5  14       24.44       -5.73     84.97 o 
  -1  -5  14       17.22       99.81     96.59 o 
   0  -5  14        1.67       30.64     82.45 o 
  -5  -4  14        1.50      -47.30     92.86 o 
  -4  -4  14        6.36      -15.19     77.76 o 
  -3  -4  14       10.81       38.36    103.02 o 
  -2  -4  14      233.39      225.74     99.98 o 
  -1  -4  14      122.93       85.05    125.15 o 
   0  -4  14      125.70      197.79    101.45 o 
   1  -4  14     1027.94     1072.52    145.89 o 
  -6  -3  14      195.17      172.79    113.43 o 
  -5  -3  14       25.09       89.04     98.42 o 
  -4  -3  14      348.30      430.81    116.73 o 
  -3  -3  14      437.33      290.57    118.73 o 
  -2  -3  14        2.10       21.81     48.67 o 
  -1  -3  14      100.88      150.27     56.07 o 
   0  -3  14     1032.05     1039.37    143.63 o 
   1  -3  14      690.01      876.12    129.40 o 
  -6  -2  14       12.12      -15.97     97.03 o 
  -5  -2  14      127.51      218.79    112.65 o 
  -4  -2  14      132.75      118.99     92.95 o 
  -3  -2  14      122.16      245.96    107.53 o 
  -2  -2  14     1120.86      969.71     87.77 o 
  -1  -2  14        6.36      -13.31     66.52 o 
   0  -2  14        1.36       23.80     50.12 o 
  -7  -1  14        3.30        7.55     98.07 o 
  -6  -1  14       16.44      -23.09     86.35 o 
  -5  -1  14      154.44      181.56     99.55 o 
  -4  -1  14      276.77      240.58    103.54 o 
  -3  -1  14       57.39       93.68     49.30 o 
  -2  -1  14       35.80       82.28     66.22 o 
  -1  -1  14      183.39      191.15     71.17 o 
   0  -1  14        0.04        5.47     60.66 o 
   1  -1  14      338.05      259.50     89.30 o 
  -7   0  14      145.20      134.52    100.59 o 
  -6   0  14      817.03      796.89    150.14 o 
  -5   0  14      253.47      310.27    113.00 o 
  -4   0  14       22.19      -37.41     90.00 o 
  -3   0  14      288.12      239.75     58.74 o 
  -2   0  14      205.02      199.91     56.74 o 
  -1   0  14       73.80       92.43     65.35 o 
   0   0  14       79.32       58.58     68.48 o 
  -7   1  14      323.16      360.00    111.78 o 
  -6   1  14       27.34      122.37     98.85 o 
  -5   1  14       53.95        2.34     96.33 o 
  -4   1  14      115.51      109.08     55.65 o 
  -3   1  14       14.76        5.88     42.98 o 
  -2   1  14       56.53       23.26     55.02 o 
  -1   1  14        4.65        6.51     57.63 o 
   0   1  14      131.30        0.87     67.78 o 
  -7   2  14        1.68       30.12     84.01 o 
  -6   2  14        0.92       -4.77     86.96 o 
  -5   2  14        5.19      -61.27     89.83 o 
  -4   2  14        5.48       16.11     48.98 o 
  -3   2  14      122.29      157.43     71.08 o 
  -2   2  14      735.21      703.33    103.28 o 
  -1   2  14      559.99      659.33    106.32 o 
  -7   3  14      168.25      250.73    101.37 o 
  -6   3  14      172.54      256.11    102.76 o 
  -5   3  14        9.16       14.63     52.14 o 
  -4   3  14      472.29      484.19     96.42 o 
  -3   3  14      637.18      682.41    105.36 o 
  -2   3  14      579.16      549.80    107.53 o 
  -1   3  14        2.89       38.01     61.97 o 
  -7   4  14      103.13       94.95     84.53 o 
  -6   4  14        3.74      -73.68     79.24 o 
  -5   4  14      246.69      370.06     95.47 o 
  -4   4  14      406.26      477.16     93.04 o 
  -3   4  14       10.22       59.28     63.53 o 
  -2   4  14       19.69      -45.48     60.66 o 
  -6   5  14        9.40       31.42     66.65 o 
  -5   5  14       14.01       -3.12     64.66 o 
  -4   5  14       41.15        2.34     57.45 o 
  -3   5  14        3.26       -3.56     67.09 o 
  -4  -3  15       35.97      -25.69     88.09 o 
  -3  -3  15      138.40      162.55     57.75 o 
  -2  -3  15      205.09      258.97     98.59 o 
  -5  -2  15       37.25       67.52    118.20 o 
  -4  -2  15      541.98      431.68    113.00 o 
  -3  -2  15       62.97       63.27     57.01 o 
  -2  -2  15      305.19      305.15     65.40 o 
  -5  -1  15       74.71        7.90    107.18 o 
  -4  -1  15       39.01      105.27    100.33 o 
  -3  -1  15       86.57      168.79     56.18 o 
  -2  -1  15      338.94      262.02     59.78 o 
  -5   0  15      242.99      337.00    116.12 o 
  -4   0  15      309.30      403.75    125.19 o 
  -3   0  15       33.04       11.61     53.64 o 
  -2   0  15        1.74      -17.97     60.14 o 
  -5   1  15       43.48       92.78    102.41 o 
  -4   1  15        4.26       42.08     55.48 o 
  -3   1  15        3.19      -32.89     60.32 o 
  -2   1  15       87.98      105.01     65.26 o 
  -5   2  15        3.97       41.85     58.74 o 
  -4   2  15      240.24      206.82     76.55 o 
  -3   2  15      357.40      418.40     89.91 o 
                                                 
